# Supplementary material for: Analysis of Escherichia coli O157 strains in cattle and humans between Scotland and England & Wales: implications for human health
Source: Microb Genom. 2023 Sep 6;9(9):001090. doi: 10.1099/mgen.0.001090 (PMC10569735; doi:10.1099/mgen.0.001090)
Supplement: Supplementary material 2 [file mgen-9-1090-s002.xlsx]

## Sheet: accession numbers
RowID	SNP	RECIEPT	STX	PHAGE TYPE	COUNTRY	LINEAGE	SOURCE	SRA ACCESSION
1	2.154.1033.2615.2183.2232.2393	42164	stx2c stx1a	PT 8	E&W	IIC	CLINICAL	SRR23081755
2	2.8.1108.2064.2355.2415.2611	42220	stx2c stx1a	PT 8	E&W	IIC	CLINICAL	SRR23081754
3	4.4.4.2079.2382.2437.3174	42230	stx2a stx2c	PT 21/28	Scotland	IC	CLINICAL	SRR23081743
4	4.4.4.2079.2382.2437.2623	42230	stx2a stx2c	PT 21/28	Scotland	IC	CLINICAL	SRR23081732
5	4.4.4.1317.2771.2867.3136	42236	stx2a stx2c		Scotland	IC	CLINICAL	SRR23081724
6	2.8.25.2367.2777.2875.3144	42241	stx2c stx1a	PT 8	Scotland	IIC	CLINICAL	SRR23081723
7	4.4.4.590.2621.2711.2950	42244	stx2a	PT 21/28	Scotland	IC	CLINICAL	SRR23081722
8	4.4.4.955.2656.2870.3164	42249	stx2a stx2c	PT 21/28	Scotland	IC	CLINICAL	SRR23081721
9	4.4.4.955.2656.2870.3139	42250	stx2a stx2c	PT 21/28	Scotland	IC	CLINICAL	SRR23081720
10	4.4.4.2289.2745.2840.3105	42250	stx2a stx2c	PT 21/28	Scotland	IC	CLINICAL	SRR23081719
11	2.8.25.2025.2748.2843.3108	42250	stx2c stx1a	PT 8	Scotland	IIC	CLINICAL	SRR23081753
12	4.4.4.1362.2260.2880.3150	42254	stx2a stx2c	PT 21/28	Scotland	IC	CLINICAL	SRR23081752
13	2.8.1108.2064.2779.2879.3149	42255	stx2c stx1a	PT 8	Scotland	IIC	CLINICAL	SRR23081751
14	4.4.4.2340.2754.2849.3114	41897	stx2a stx2c	PT 21/28	Scotland	IC	CATTLE	SRR23081750
15	4.4.4.1362.2765.2860.3126	41904	stx2a stx2c	PT 21/28	Scotland	IC	CATTLE	SRR23081749
16	4.4.4.2351.2747.2842.3107	41905	stx2a	PT 21/28	Scotland	IC	CATTLE	SRR23081748
17	2.8.327.2384.2805.2908.3184	42139	stx2c stx1a	PT 8	Scotland	IIC	CLINICAL	SRR23081747
18	2.154.1033.2615.2183.2232.2393	42142	stx2c stx1a	PT 8	Scotland	IIC	CLINICAL	SRR23081746
19	2.8.25.2385.2806.2909.3186	42145	stx2c stx1a	PT 8	Scotland	IIC	CLINICAL	SRR23081745
20	4.4.4.1408.2784.2885.3182	42152	stx2a stx2c	PT 21/28	Scotland	IC	CLINICAL	SRR23081744
21	2.154.306.629.2807.2910.3187	42159	stx2c stx1a	PT 8	Scotland	IIC	CLINICAL	SRR23081742
22	2.8.25.2051.2339.2399.3185	42163	stx2c stx1a	PT 8	Scotland	IIC	CLINICAL	SRR23081741
23	2.8.1325.2492.2954.3070.3386	42164	stx2c stx1a	PT 54	Scotland	IIC	CLINICAL	SRR23081740
24	24.223.1102.2049.2804.2907.3183	42170	stx2c stx1a	PT 4	Scotland	IIB	CLINICAL	SRR23081739
25	18.35.713.1310.1554.1598.3276	42296	stx2c	PT 4	E&W	IIB	CATTLE	pending
26	4.4.4.622.866.908.1062	41891	stx2a stx2c	PT 1	E&W	IC	CLINICAL	SRR23081738
27	4.4.4.622.866.908.1062	41892	stx2a stx2c	PT 1	E&W	IC	CLINICAL	SRR23081737
28	4.4.4.622.866.908.1062	41892	stx2a stx2c	PT 1	E&W	IC	CLINICAL	SRR23081736
29	4.4.4.622.866.908.2317	41897	stx2a stx2c	PT 1	E&W	IC	CLINICAL	SRR23081735
30	4.4.4.622.866.908.1062	41897	stx2a stx2c	PT 1	E&W	IC	CLINICAL	SRR23081734
31	4.4.4.622.866.908.1062	41897	stx2a stx2c	PT 1	E&W	IC	CLINICAL	SRR23081733
32	4.4.4.622.866.908.1062	41897	stx2a stx2c	PT 1	E&W	IC	CLINICAL	SRR23081731
33	4.4.4.622.866.908.1062	41897	stx2a stx2c	PT 1	E&W	IC	CLINICAL	SRR23081730
34	4.4.4.622.866.908.1062	41898	stx2a stx2c	PT 1	E&W	IC	CLINICAL	SRR23081729
35	4.4.4.622.866.908.1062	41898	stx2a stx2c	PT 1	E&W	IC	CLINICAL	SRR23081728
36	4.4.4.622.866.908.1062	41899	stx2a stx2c	PT 1	E&W	IC	CLINICAL	SRR23081727
37	4.4.4.622.866.908.1094	41901	stx2a stx2c	PT 1	E&W	IC	CLINICAL	SRR23081726
38	4.4.4.622.866.908.1062	41904	stx2a stx2c	PT 1	E&W	IC	CLINICAL	pending
39	2.8.334.661.3472.3635.4111	42102	stx2c stx1a	PT 8	E&W	IIC	CLINICAL	SRR8234814
40	2.8.351.691.3499.3663.4146	42110	stx2c stx1a	PT 54	E&W	IIC	CLINICAL	SRR8234781
41	4.4.4.1408.2784.2885.4130	42145	stx2a stx2c	PT 21/28	E&W	IC	CLINICAL	SRR8234780
42	14.217.1117.2078.2381.2435.2621	42221	stx2c	PT 8	E&W	X	CLINICAL	SRR7407966
43	4.870.305.660.3479.3643.4121	42017	stx2a	PT 32	E&W	IC	CLINICAL	SRR7367471
44	2.8.327.1718.3407.3560.4010	41939	stx2c stx1a	PT 8	E&W	IIC	CLINICAL	SRR7367397
45	2.8.25.625.869.911.1065	41985	stx2c stx1a	PT 8	E&W	IIC	CLINICAL	SRR7367252
46	4.4.4.2834.3465.3627.4102	42102	stx2a stx2c	PT 21/28	E&W	IC	CLINICAL	SRR7291939
47	2.8.25.625.869.911.4126	42130	stx2c stx1a	PT 8	E&W	IIC	CLINICAL	SRR7291653
48	4.4.4.2832.3463.3625.4098	41974	stx2a stx2c	PT 21/28	E&W	IC	CLINICAL	SRR7291587
49	2.8.25.626.870.912.1066	41926	stx2c stx1a	PT 8	E&W	IIC	CLINICAL	SRR7290977
50	2.8.327.2685.3206.3541.3986	41907	stx2c stx1a	PT 8	E&W	IIC	CLINICAL	SRR7290974
51	2.8.25.626.870.912.1066	41947	stx2c stx1a	PT 8	E&W	IIC	CLINICAL	SRR7290928
52	2.8.334.661.2424.2498.2700	42244	stx2c stx1a	PT 8	E&W	IIC	CLINICAL	SRR7286620
53	7.52.1167.2158.3498.3662.4145	42041	stx2a stx2c	PT 4	E&W	I/II	CLINICAL	SRR7286603
54	2.8.25.625.869.911.4089	42122	stx2c stx1a	PT 8	E&W	IIC	CLINICAL	SRR7285609
55	2.8.327.2795.3420.3578.4030	41950	stx2c stx1a	PT 8	E&W	IIC	CLINICAL	SRR7283800
56	4.4.4.1362.2743.2838.3103	42052	stx2a stx2c	PT 21/28	E&W	IC	CLINICAL	SRR7283722
57	5.156.1301.2794.3419.3577.4029	41920	stx2a stx2c	PT 34	E&W	IIA	CLINICAL	SRR7276947
58	2.8.25.626.870.912.1066	41939	stx2c stx1a	PT 8	E&W	IIC	CLINICAL	SRR7276910
59	35.766.1474.2775.3391.3537.3981	41884	stx2c	PT 14	E&W	IIA	CLINICAL	SRR7274821
60	9.146.295.2179.3469.3631.4106	42037	stx2a	PT 2	E&W	I/II	CLINICAL	SRR7274800
61	4.4.4.590.1280.1323.1478	41921	stx2a stx2c	PT 21/28	E&W	IC	CLINICAL	SRR7266813
62	4.870.305.660.3479.3643.4121	42090	stx2a	PT 32	E&W	IC	CLINICAL	SRR7266812
63	2.8.25.626.870.912.1066	41935	stx2c stx1a	PT 8	E&W	IIC	CLINICAL	SRR7266382
64	34.467.702.2774.3390.3536.3980	41922	stx2c	PT 32	E&W	IA	CLINICAL	SRR7265974
65	9.148.298.711.955.3570.4022	41928	stx2a stx2c	PT 2	E&W	I/II	CLINICAL	SRR7256970
66	2.8.25.626.870.912.1066	41941	stx2c stx1a	PT 8	E&W	IIC	CLINICAL	SRR7251409
67	26.801.1137.2113.2426.2500.2702	42244	stx2c	PT 32	E&W	IA	CLINICAL	SRR7251010
68	4.870.305.2790.3414.3567.4019	41927	stx2a	PT 32	E&W	IC	CLINICAL	SRR7249753
69	5.194.617.1141.2467.2544.2752	42261	stx2a stx2c	PT 74	E&W	IIA	CLINICAL	SRR7236632
70	2.8.25.626.870.912.3974	41941	stx2c stx1a	PT 8	E&W	IIC	CLINICAL	SRR7230307
71	4.4.4.590.879.921.2102	41941	stx2a stx2c	PT 21/28	E&W	IC	CLINICAL	SRR7230216
72	2.8.25.626.870.912.4004	41940	stx2c stx1a	PT 8	E&W	IIC	CLINICAL	SRR7223038
73	4.4.4.1362.3483.3647.4125	42068	stx2a stx2c	PT 21/28	E&W	IC	CLINICAL	SRR7221284
74	5.189.1508.2850.3495.3659.4142	42094	stx2c	PT 54	E&W	IIA	CLINICAL	SRR7221210
75	2.154.1203.2230.2582.3569.4021	41885	stx2c stx1a	PT 8	E&W	IIC	CLINICAL	SRR7215927
76	9.146.295.752.996.1038.3988	41891	stx2a	PT 2	E&W	I/II	CLINICAL	SRR7215280
77	4.4.4.2281.2653.3559.4009	41894	stx2a stx2c	PT 21/28	E&W	IC	CLINICAL	SRR7204378
78	2.8.25.625.869.911.1065	42130	stx2c stx1a	PT 8	E&W	IIC	CLINICAL	SRR7204247
79	2.8.25.625.869.911.4085	42116	stx1a	PT 8	E&W	IIC	CLINICAL	SRR7204207
80	4.4.4.590.2179.2228.2387	42152	stx2a	PT 21/28	E&W	IC	CLINICAL	SRR7191695
81	14.20.1135.2109.2422.2496.2697	42249	stx2c	PT 8	E&W	X	CLINICAL	SRR7187888
82	2.8.25.626.870.912.1066	41947	stx2c stx1a	PT 8	E&W	IIC	CLINICAL	SRR7187835
83	4.870.317.2841.3480.3644.4122	42151	stx2c	PT 32	E&W	IC	CLINICAL	SRR7187834
84	4.4.4.2851.3496.3660.4143	42011	stx2a	PT 21/28	E&W	IC	CLINICAL	SRR7187815
85	4.870.1477.2779.3397.3544.3990	41936	stx2a	PT 32	E&W	IC	CLINICAL	SRR7187046
86	2.8.25.709.2714.2808.4128	41975	stx2c stx1a	PT 8	E&W	IIC	CLINICAL	SRR7186956
87	2.8.25.626.870.912.1066	41933	stx2c stx1a	PT 8	E&W	IIC	CLINICAL	SRR7186943
88	2.8.351.2797.3422.3580.4034	41915	stx2c stx1a	PT 8	E&W	IIC	CLINICAL	SRR7186941
89	26.771.1252.2312.3468.3630.4105	41963	stx2a	PT 2	E&W	IA	CLINICAL	SRR7186929
90	5.189.1259.2332.2721.2815.4095	42010	stx2c	PT 54	E&W	IIA	CLINICAL	SRR7186923
91	2.8.393.2840.3477.3641.4118	42157	stx2c stx1a	PT 8	E&W	IIC	CLINICAL	SRR7184356
92	2.8.25.625.869.911.3982	41955	stx2c stx1a	PT 8	E&W	IIC	CLINICAL	SRR7163947
93	133.1036.1484.2793.3418.3575.4027	41928	-	PT 8	E&W	X	CLINICAL	SRR7163940
94	4.4.1502.2843.3485.3649.4131	41961	stx2a stx2c	PT 21/28	E&W	IC	CLINICAL	SRR7163900
95	3.1035.1483.2792.3416.3571.4023	41940	-	PT 14	E&W	IIA	CLINICAL	SRR7163896
96	2.8.25.626.870.912.1066	41929	stx2c stx1a	PT 8	E&W	IIC	CLINICAL	SRR7163888
97	18.799.1134.2108.2421.2495.2696	42249	stx2c	PT 14	E&W	IIB	CLINICAL	SRR6825178
98	18.1033.1481.2788.3412.3565.4015	41913	stx2c	PT 56	E&W	IIB	CLINICAL	SRR6821013
99	18.35.380.738.2592.2680.2914	42306	stx2a	PT 8	E&W	IIB	CLINICAL	SRR6821010
100	18.35.380.738.1009.1526.3994	41925	stx2a	PT 8	E&W	IIB	CLINICAL	SRR6821002
101	18.35.380.738.1009.3558.4008	41927	stx2a	PT 8	E&W	IIB	CLINICAL	SRR6820992
102	18.35.380.2463.3585.3757.4261	41936	-	PT 1	E&W	IIB	CLINICAL	SRR6820838
103	18.35.380.738.1009.1526.2699	42249	stx2a	PT 8	E&W	IIB	CLINICAL	SRR6153876
104	9.148.298.681.925.967.4099	42037	stx2a	PT 2	E&W	I/II	CLINICAL	SRR6079372
105	4.870.317.2841.3480.3644.4122	42124	stx2c	PT 32	E&W	IC	CLINICAL	SRR6079368
106	4.4.4.2348.2741.3535.3979	41891	stx2a	PT 21/28	E&W	IC	CLINICAL	SRR6079351
107	4.4.4.1396.2550.3573.4025	41898	stx2a stx2c	PT 21/28	E&W	IC	CLINICAL	SRR6079350
108	18.35.380.738.1009.3557.4007	41927	stx2a	PT 8	E&W	IIB	CLINICAL	SRR6079349
109	18.35.1482.2791.3415.3568.4020	41932	stx2c	PT 4	E&W	IIB	CLINICAL	SRR6079348
110	4.870.1475.2777.3394.3540.3985	41933	stx2a	PT 32	E&W	IC	CLINICAL	SRR6079347
111	2.8.25.626.870.912.1066	41933	stx2c stx1a	PT 8	E&W	IIC	CLINICAL	SRR6079346
112	24.223.1102.2776.3392.3538.3983	41950	stx2c	RDNC	E&W	IIB	CLINICAL	SRR6079345
113	4.4.4.590.1280.1323.4017	41929	stx2a stx2c	PT 21/28	E&W	IC	CLINICAL	SRR6079343
114	9.165.320.1055.1299.1342.4016	41946	stx2a	RDNC	E&W	I/II	CLINICAL	SRR6079237
115	2.8.25.626.870.912.1066	41941	stx2c stx1a	PT 8	E&W	IIC	CLINICAL	SRR6079236
116	24.223.1102.2049.2335.2394.2562	42201	stx2c stx1a	PT 14	E&W	IIB	CLINICAL	SRR6079219
117	5.156.490.925.2353.2413.2592	42213	stx2c	PT 54	E&W	IIA	CLINICAL	SRR6079207
118	2.8.327.2825.3455.3616.4086	42152	stx2c stx1a	PT 8	E&W	IIC	CLINICAL	SRR6052715
119	4.4.4.590.930.972.2390	42159	stx2a	PT 21/28	E&W	IC	CLINICAL	SRR6052711
120	18.35.380.738.3589.3761.4265	41943	-	PT 1	E&W	IIB	CLINICAL	SRR6052694
121	9.148.298.1285.3466.3628.4103	42151	stx2a stx2c	PT 2	E&W	I/II	CLINICAL	SRR6052175
122	4.4.4.590.1280.1323.4107	42062	stx2a stx2c	PT 21/28	E&W	IC	CLINICAL	SRR6052170
123	18.35.380.2901.3564.3734.4236	41968	-	PT 1	E&W	IIB	CLINICAL	SRR6052157
124	2.8.1250.2309.3467.3629.4104	42150	stx2c stx1a	PT 8	E&W	IIC	CLINICAL	SRR6052130
125	35.766.1501.2839.3476.3640.4117	42087	stx2c	PT 14	E&W	IIA	CLINICAL	SRR6052120
126	56.733.1049.1951.3478.3642.4119	42087	-	PT 4	E&W	X	CLINICAL	SRR6052114
127	2.8.25.625.869.911.1065	42065	stx2c stx1a	PT 8	E&W	IIC	CLINICAL	SRR6052107
128	4.4.4.2527.3003.3636.4112	42130	stx2a stx2c	PT 4	E&W	IC	CLINICAL	SRR6052103
129	4.4.4.590.2002.2048.2204	41955	stx2a stx2c	PT 21/28	E&W	IC	CLINICAL	SRR6052096
130	4.4.4.590.3509.3674.4157	42118	stx2a	PT 21/28	E&W	IC	CLINICAL	SRR6052093
131	7.52.1167.2158.3498.3662.4145	42040	stx2a stx2c	PT 4	E&W	I/II	CLINICAL	SRR6052092
132	2.8.1118.2081.2384.2441.4093	41996	stx2c stx1a	PT 34	E&W	IIC	CLINICAL	SRR6052091
133	2.8.25.626.870.912.1066	41968	stx2c stx1a	PT 8	E&W	IIC	CLINICAL	SRR6052086
134	26.771.1252.2312.3468.3630.4156	41961	stx2a	PT 2	E&W	IA	CLINICAL	SRR6052083
135	56.753.1511.2856.3506.3670.4153	42017	-	PT 14	E&W	X	CLINICAL	SRR6052081
136	9.148.298.1285.3466.3645.4123	41975	stx2a stx2c	PT 2	E&W	I/II	CLINICAL	SRR6052076
137	4.870.305.2858.3510.3675.4159	42107	stx2a stx1a	PT 32	E&W	IC	CLINICAL	SRR6052070
138	18.35.1497.2829.3460.3622.4094	42121	stx2c	PT 1	E&W	IIB	CLINICAL	SRR6052069
139	2.8.393.2789.3456.3617.4087	42131	stx2c stx1a	PT 8	E&W	IIC	CLINICAL	SRR6052067
140	2.8.25.625.869.911.4113	41955	stx2c stx1a	PT 8	E&W	IIC	CLINICAL	SRR6052066
141	4.4.4.2293.2670.3619.4090	42051	stx2a stx2c	PT 21/28	E&W	IC	CLINICAL	SRR6052065
142	18.35.1497.2829.3460.3622.4114	42115	stx2c	PT 1	E&W	IIB	CLINICAL	SRR6052064
143	18.35.380.738.3470.3632.4108	41968	-	PT 4	E&W	IIB	CLINICAL	SRR6052063
144	9.148.298.681.925.967.4099	42041	stx2a	PT 2	E&W	I/II	CLINICAL	SRR6052061
145	2.8.327.2825.3455.3616.4086	42152	stx2c stx1a	PT 8	E&W	IIC	CLINICAL	SRR6052059
146	2.8.25.625.869.911.1065	42122	stx2c stx1a	PT 8	E&W	IIC	CLINICAL	SRR6052054
147	5.156.490.925.3488.3652.4135	41967	stx2c	PT 54	E&W	IIA	CLINICAL	SRR6052049
148	2.8.25.625.869.911.1065	41981	stx2c stx1a	PT 8	E&W	IIC	CLINICAL	SRR6052040
149	5.189.1259.2332.2721.2815.4095	42010	stx2c	PT 54	E&W	IIA	CLINICAL	SRR6052035
150	18.35.380.738.1009.3634.4110	42083	-	RDNC	E&W	IIB	CLINICAL	SRR6052034
151	2.8.25.2051.2339.2399.4134	42144	stx2c stx1a	PT 8	E&W	IIC	CLINICAL	SRR6052028
152	4.4.4.590.2179.2228.2387	42151	stx2a stx2c	PT 21/28	E&W	IC	CLINICAL	SRR6052027
153	4.4.4.2106.2901.3546.3992	41884	stx2a stx2c	PT 21/28	E&W	IC	CLINICAL	SRR6052024
154	2.8.25.626.870.912.3996	41936	stx2c stx1a	PT 8	E&W	IIC	CLINICAL	SRR6052015
155	4.4.4.590.879.921.1644	41941	stx2a stx2c	PT 21/28	E&W	IC	CLINICAL	SRR6052012
156	2.8.25.626.870.912.1066	41934	stx2c stx1a	PT 8	E&W	IIC	CLINICAL	SRR6052011
157	4.4.4.590.3395.3542.3987	41893	stx2a	PT 21/28	E&W	IC	CLINICAL	SRR6052010
158	2.8.25.626.870.912.1066	41936	stx2c stx1a	PT 8	E&W	IIC	CLINICAL	SRR6052006
159	2.8.25.626.870.912.1066	41934	stx2c stx1a	PT 8	E&W	IIC	CLINICAL	SRR6052003
160	2.8.25.626.870.912.1066	41926	stx2c stx1a	PT 8	E&W	IIC	CLINICAL	SRR6052002
161	2.8.25.626.870.912.4033	41936	stx2c stx1a	PT 8	E&W	IIC	CLINICAL	SRR6052000
162	2.8.25.626.870.912.1066	41928	stx2c stx1a	PT 8	E&W	IIC	CLINICAL	SRR6051999
163	2.8.25.626.870.912.1066	41928	stx2c stx1a	PT 8	E&W	IIC	CLINICAL	SRR6051998
164	5.156.490.2730.3284.3572.4024	41898	stx2c	PT 54	E&W	IIA	CLINICAL	SRR6051991
165	2.8.25.626.870.912.1066	41922	stx2c stx1a	PT 8	E&W	IIC	CLINICAL	SRR6051990
166	4.4.4.866.3408.3561.4011	41928	stx2a stx2c	PT 21/28	E&W	IC	CLINICAL	SRR6051986
167	4.4.4.1379.2920.3534.3978	41905	stx2a stx2c	PT 21/28	E&W	IC	CLINICAL	SRR6051985
168	4.870.305.2781.3401.3550.3999	41933	stx2a	PT 32	E&W	IC	CLINICAL	SRR6051984
169	2.8.25.626.870.912.1066	41933	stx2c stx1a	PT 8	E&W	IIC	CLINICAL	SRR6051983
170	4.4.1476.2778.3396.3543.3989	41892	stx2a stx2c	PT 21/28	E&W	IC	CLINICAL	SRR6051982
171	2.1031.1478.2780.3400.3549.3998	41894	stx2c stx1a	PT 8	E&W	IIC	CLINICAL	SRR6051981
172	4.4.4.590.3395.3542.3987	41898	stx2a	PT 21/28	E&W	IC	CLINICAL	SRR6051980
173	2.8.25.626.870.912.1066	41941	stx2c stx1a	PT 8	E&W	IIC	CLINICAL	SRR6051977
174	142.1032.1480.2786.3410.3563.4013	41887	stx2a stx2c	PT 8	E&W	IA	CLINICAL	SRR6051976
175	2.8.25.626.870.912.1066	41928	stx2c stx1a	PT 8	E&W	IIC	CLINICAL	SRR6051975
176	2.8.393.2789.3413.3566.4018	41892	stx2c stx1a	PT 8	E&W	IIC	CLINICAL	SRR6051974
177	2.8.327.2785.3409.3562.4012	41946	stx2c stx1a	PT 8	E&W	IIC	CLINICAL	SRR6051973
178	4.4.4.955.1366.3576.4028	41884	stx2a stx2c	PT 21/28	E&W	IC	CLINICAL	SRR6051971
179	5.156.490.2784.3406.3556.4006	41886	stx2c	PT 54	E&W	IIA	CLINICAL	SRR6051967
180	2.8.25.626.870.912.1066	41942	stx2c stx1a	PT 8	E&W	IIC	CLINICAL	SRR6051966
181	4.4.4.2783.3404.3554.4003	41922	stx2a stx2c	PT 21/28	E&W	IC	CLINICAL	SRR6051965
182	2.8.25.626.870.912.1066	41928	stx2c stx1a	PT 8	E&W	IIC	CLINICAL	SRR6051964
183	4.4.4.590.2206.2255.3976	41886	stx2c	PT 32	E&W	IC	CLINICAL	SRR6051963
184	4.870.305.660.3399.3548.3995	41948	stx2a	PT 32	E&W	IC	CLINICAL	SRR6051961
185	18.35.380.738.1009.2504.3997	41887	stx2a	PT 8	E&W	IIB	CLINICAL	SRR6051955
186	35.766.1099.2787.3411.3564.4014	41918	stx2c	PT 14	E&W	IIA	CLINICAL	SRR6051951
187	4.4.4.2304.3250.3545.3991	41900	stx2a stx2c	PT 21/28	E&W	IC	CLINICAL	SRR6051948
188	4.4.4.590.3403.3553.4002	41886	stx2a stx2c	PT 4	E&W	IC	CLINICAL	SRR6051936
189	5.189.1473.2773.3389.3533.3977	41898	stx2c	PT 54	E&W	IIA	CLINICAL	SRR6051931
190	2.8.25.626.870.912.1066	41936	stx2c stx1a	PT 8	E&W	IIC	CLINICAL	SRR6051927
191	9.146.295.646.3393.3539.3984	41921	stx2a	PT 2	E&W	I/II	CLINICAL	SRR6051926
192	2.8.25.625.2501.2581.2792	42277	stx2c stx1a	PT 8	E&W	IIC	CLINICAL	SRR6051856
193	2.8.327.2048.2332.2391.2559	42199	stx2c stx1a	PT 8	E&W	IIC	CLINICAL	SRR6051853
194	4.4.4.955.1366.2260.2423	42186	stx2a stx2c	PT 21/28	E&W	IC	CLINICAL	SRR6051842
195	2.154.1203.2230.2582.2670.2902	42298	stx2c stx1a	RDNC	E&W	IIC	CLINICAL	SRR6051840
196	56.816.1183.2197.2538.2621.2843	42283	stx2c	PT 14	E&W	X	CLINICAL	SRR6051839
197	2.154.306.1973.2239.2292.2456	42192	stx2c stx1a	PT 8	E&W	IIC	CLINICAL	SRR6051831
198	35.833.1219.2259.2622.2712.2951	42327	stx2a stx2c	PT 2	E&W	IIA	CLINICAL	SRR6051777
199	24.388.1036.1935.3368.3509.3950	42265	stx2c stx1a	PT 8	E&W	IIB	CLINICAL	SRR6051749
200	2.8.25.626.870.912.2583	42209	stx2c stx1a	PT 8	E&W	IIC	CLINICAL	SRR6051743
201	5.772.1106.2058.2349.2409.2587	42212	stx2a stx2c	PT 2	E&W	IIA	CLINICAL	SRR6051738
202	2.8.25.626.870.912.1066	41953	stx2c stx1a	PT 8	E&W	IIC	CLINICAL	SRR6001341
203	4.4.4.590.2519.2601.4120	42136	stx2a	PT 21/28	E&W	IC	CLINICAL	SRR6001337
204	9.148.298.681.3475.3639.4116	42124	stx2a	PT 2	E&W	I/II	CLINICAL	SRR6001330
205	18.35.275.2162.3417.3574.4026	41919	stx2c	PT 4	E&W	IIB	CLINICAL	SRR6001320
206	11.147.304.2782.3402.3552.4001	41927	stx2a stx1a	PT 1	E&W	IA	CLINICAL	SRR6001303
207	18.35.380.738.1009.2920.3201	42065	stx2a	PT 8	E&W	IIB	CLINICAL	SRR6001302
208	2.8.25.626.870.912.3975	41928	stx2c stx1a	PT 8	E&W	IIC	CLINICAL	SRR6001301
209	18.35.380.738.1009.1526.4031	41932	stx2a	PT 8	E&W	IIB	CLINICAL	SRR6001296
210	4.4.4.590.1280.1323.1478	41929	stx2a stx2c	PT 21/28	E&W	IC	CLINICAL	SRR5034946
211	4.4.4.590.2002.2048.2204	41950	stx2a stx2c	PT 21/28	E&W	IC	CLINICAL	SRR5034933
212	4.4.4.590.3318.3473.1221	41925	stx2a	PT 21/28	E&W	IC	CLINICAL	SRR5034895
213	14.217.381.1946.2203.2252.2414	42172	stx2c	PT 8	E&W	X	CLINICAL	SRR5033730
214	2.8.1112.2068.2361.2422.2601	42216	stx2a stx1a	PT 8	E&W	IIC	CLINICAL	SRR5024511
215	4.4.4.1362.2565.2653.2881	42284	stx2a stx2c	PT 21/28	E&W	IC	CLINICAL	SRR5024508
216	56.736.1052.1960.2223.2276.2440	42191	stx2c	PT 14	E&W	X	CLINICAL	SRR5024471
217	90.826.1204.2232.2585.2673.2906	42304	stx2c	PT 34	E&W	IIA	CLINICAL	SRR5024470
218	2.8.25.2072.2374.2428.2612	42221	stx2c stx1a	PT 8	E&W	IIC	CLINICAL	SRR5024454
219	2.8.327.1985.2255.2310.2474	42185	stx1a	PT 8	E&W	IIC	CLINICAL	SRR5024408
220	2.8.1108.2064.2355.2415.2594	42213	stx2c stx1a	PT 8	E&W	IIC	CLINICAL	SRR5024319
221	5.156.490.1958.2221.2274.2438	42187	stx2a stx2c	PT 34	E&W	IIA	CLINICAL	SRR5024302
222	2.154.306.1973.2239.2418.2597	42215	stx2c stx1a	PT 8	E&W	IIC	CLINICAL	SRR5024298
223	4.4.4.1362.2233.2286.2450	42185	stx2a stx2c	PT 21/28	E&W	IC	CLINICAL	SRR5024295
224	4.4.4.1362.2260.2315.2480	42194	stx2a stx2c	PT 21/28	E&W	IC	CLINICAL	SRR5024271
225	4.870.305.605.2363.2424.2604	42215	stx2a	PT 32	E&W	IC	CLINICAL	SRR5024269
226	2.8.351.2161.2487.2565.2774	42262	stx2c stx1a	PT 8	E&W	IIC	CLINICAL	SRR5024266
227	46.812.1170.2165.2494.2573.2783	42262	stx2c	PT 54	E&W	IIA	CLINICAL	SRR5024250
228	56.736.1052.1960.2223.2276.2440	42194	stx2c	PT 14	E&W	X	CLINICAL	SRR5024235
229	2.154.995.2174.2508.2590.2802	42275	stx2c stx1a	PT 8	E&W	IIC	CLINICAL	SRR5024234
230	2.8.351.1956.2219.2272.2436	42185	stx2c stx1a	PT 8	E&W	IIC	CLINICAL	SRR5024221
231	5.768.1181.2195.2535.2618.2839	42283	stx2c	PT 34	E&W	IIA	CLINICAL	SRR5024213
232	4.4.4.2067.2360.2421.2600	42215	stx2a stx2c	PT 4	E&W	IC	CLINICAL	SRR5024203
233	4.4.4.955.1366.2599.2813	42270	stx2a stx2c	PT 21/28	E&W	IC	CLINICAL	SRR5024189
234	18.35.380.738.1009.1526.2622	42230	stx2a	PT 8	E&W	IIB	CLINICAL	SRR5024186
235	5.156.490.2138.2456.2532.2737	42258	stx2c	PT 54	E&W	IIA	CLINICAL	SRR5023959
236	56.811.1169.2164.2493.2572.2782	42262	stx2c	PT 14	E&W	X	CLINICAL	SRR5023933
237	4.4.4.2070.2365.2426.2605	42216	stx2a stx2c	PT 21/28	E&W	IC	CLINICAL	SRR5023929
238	4.4.4.955.1366.2260.2423	42184	stx2a stx2c	PT 21/28	E&W	IC	CLINICAL	SRR5023919
239	2.8.25.626.870.912.2583	42220	stx2c stx1a	PT 8	E&W	IIC	CLINICAL	SRR5023910
240	4.4.4.1362.2233.2609.2828	42279	stx2a stx2c	PT 21/28	E&W	IC	CLINICAL	SRR5023909
241	2.154.1033.1930.2340.2400.2568	42199	stx2c stx1a	PT 8	E&W	IIC	CLINICAL	SRR5023906
242	2.8.1172.2169.2500.2580.2790	42278	stx2c stx1a	PT 8	E&W	IIC	CLINICAL	SRR5023905
243	4.4.4.590.930.972.2035	41940	stx2a	PT 21/28	E&W	IC	CLINICAL	SRR5023872
244	2.8.25.2054.2344.2404.2578	42206	stx2c stx1a	PT 8	E&W	IIC	CLINICAL	SRR5023833
245	26.771.1105.2057.2348.2408.2585	42209	stx2a	PT 2	E&W	IA	CLINICAL	SRR5023827
246	4.4.4.718.2366.2305.2415	42185	stx2a stx2c	PT 21/28	E&W	IC	CLINICAL	SRR5023824
247	4.4.4.590.3318.3473.1221	41934	stx2a	PT 21/28	E&W	IC	CLINICAL	SRR5023808
248	4.4.4.590.3318.3473.1263	41921	stx2a	PT 21/28	E&W	IC	CLINICAL	SRR5023781
249	4.4.4.590.3318.3473.1083	41940	stx2a	PT 21/28	E&W	IC	CLINICAL	SRR5023706
250	4.4.4.590.3318.3473.1083	41913	stx2a	PT 21/28	E&W	IC	CLINICAL	SRR5023704
251	4.4.4.590.930.972.2390	42163	stx2a	PT 21/28	E&W	IC	CLINICAL	SRR5023703
252	4.4.4.590.3318.3473.1221	41933	stx2a	PT 21/28	E&W	IC	CLINICAL	SRR5023702
253	4.4.4.590.2176.2225.2384	42163	stx2a	PT 21/28	E&W	IC	CLINICAL	SRR5023696
254	4.4.4.590.3318.3473.1083	41943	stx2a	PT 21/28	E&W	IC	CLINICAL	SRR5023693
255	4.4.4.955.1366.2260.2423	42180	stx2a stx2c	PT 21/28	E&W	IC	CLINICAL	SRR5018390
256	2.8.351.2037.2316.2374.2542	42186	stx2c stx1a	PT 8	E&W	IIC	CLINICAL	SRR5018384
257	18.35.380.2222.2571.2658.2888	42297	-	PT 1	E&W	IIB	CLINICAL	SRR5018383
258	5.768.1101.2047.2328.2387.2555	42202	stx2c	PT 34	E&W	IIA	CLINICAL	SRR5018371
259	18.35.380.2050.2337.2396.2564	42201	-	RDNC	E&W	IIB	CLINICAL	SRR5018364
260	4.870.974.1804.2358.2419.2598	42214	stx2a	PT 32	E&W	IC	CLINICAL	SRR5018358
261	11.155.454.860.2330.2389.2557	42201	stx2a stx1a	PT 34	E&W	IA	CLINICAL	SRR5018353
262	5.156.1109.2065.2356.2416.2595	42214	stx2c	PT 34	E&W	IIA	CLINICAL	SRR5018349
263	4.4.4.955.1366.2260.2423	42185	stx2a stx2c	PT 21/28	E&W	IC	CLINICAL	SRR5018346
264	18.35.380.738.2572.2659.2889	42298	stx2a	PT 4	E&W	IIB	CLINICAL	SRR5018341
265	4.4.4.1362.2233.2286.2450	42185	stx2a stx2c	PT 21/28	E&W	IC	CLINICAL	SRR5018337
266	5.772.1106.2058.2349.2409.2587	42220	stx2a stx2c	PT 2	E&W	IIA	CLINICAL	SRR5018326
267	9.148.298.1285.2213.2263.2426	42180	stx2a stx2c	PT 2	E&W	I/II	CLINICAL	SRR5018296
268	5.156.1174.2172.2505.2586.2797	42256	stx2a	PT 34	E&W	IIA	CLINICAL	SRR5018290
269	24.388.1114.2071.2371.2427.2610	42220	stx2c stx1a	PT 14	E&W	IIB	CLINICAL	SRR5018283
270	2.8.1115.2073.2376.2429.2613	42220	stx2c stx1a	PT 8	E&W	IIC	CLINICAL	SRR5018282
271	2.8.327.1718.2214.2264.2427	42184	stx2c stx1a	PT 8	E&W	IIC	CLINICAL	SRR5018281
272	2.8.351.918.1162.2430.2615	42220	stx2c stx1a	PT 8	E&W	IIC	CLINICAL	SRR5018269
273	4.870.305.2359.3369.3511.3952	42269	stx2a	PT 8	E&W	IC	CLINICAL	SRR5018251
274	56.736.1052.1960.2223.2276.2440	42194	stx2c	PT 14	E&W	X	CLINICAL	SRR5018181
275	2.8.351.2244.2601.2690.2925	42318	stx2c stx1a	PT 8	E&W	IIC	CLINICAL	SRR5018088
276	2.8.351.2185.2524.2606.2825	42284	stx2c stx1a	PT 8	E&W	IIC	CLINICAL	SRR5017969
277	4.4.4.718.962.2380.2711	42202	stx2a stx2c	PT 21/28	E&W	IC	CLINICAL	SRR5017711
278	7.52.1047.1949.2207.2256.2419	42179	stx2a stx2c	PT 4	E&W	I/II	CLINICAL	SRR5017530
279	2.8.25.2055.2345.2405.2579	42206	stx2c stx1a	PT 8	E&W	IIC	CLINICAL	SRR5017528
280	47.738.1054.1964.2230.2283.2447	42191	stx2c	PT 34	E&W	IIA	CLINICAL	SRR5017526
281	5.156.490.2224.2574.2661.2891	42296	stx2c	PT 54	E&W	IIA	CLINICAL	SRR5017482
282	56.736.1052.1960.2223.2276.2440	42185	stx2c	PT 14	E&W	X	CLINICAL	SRR5017481
283	4.4.1196.2216.2564.2651.2879	42291	stx2a	PT 32	E&W	IC	CLINICAL	SRR5017469
284	5.772.1106.2058.2349.2409.2587	42220	stx2a stx2c	PT 2	E&W	IIA	CLINICAL	SRR5017394
285	2.8.1078.2007.2281.2338.2505	42198	stx2c stx1a	PT 8	E&W	IIC	CLINICAL	SRR5017319
286	2.8.25.1954.2217.2270.2434	42185	stx2c stx1a	PT 8	E&W	IIC	CLINICAL	SRR5017317
287	31.66.874.1604.2225.2278.2442	42185	stx2a stx2c	PT 8	E&W	IA	CLINICAL	SRR5017303
288	2.8.25.1954.2217.2270.2434	42185	stx2c stx1a	PT 8	E&W	IIC	CLINICAL	SRR5017290
289	31.66.874.1604.2225.2278.2442	42193	stx2a stx2c	PT 8	E&W	IA	CLINICAL	SRR5017285
290	5.772.1106.2058.2349.2409.2587	42220	stx2a stx2c	PT 2	E&W	IIA	CLINICAL	SRR5017281
291	2.8.25.625.2501.2581.2792	42270	stx2c stx1a	PT 8	E&W	IIC	CLINICAL	SRR5017278
292	9.148.298.1994.2265.2321.2487	42195	stx2a stx2c	PT 2	E&W	I/II	CLINICAL	SRR5017275
293	24.223.1102.2049.2431.2506.2708	42248	stx2c stx1a	PT 4	E&W	IIB	CLINICAL	SRR5006428
294	4.4.4.1215.1459.2587.2798	42263	stx2a stx2c	PT 21/28	E&W	IC	CLINICAL	SRR5006422
295	4.810.1163.2149.2471.2548.2756	42257	stx2a	PT 32	E&W	IC	CLINICAL	SRR5006398
296	5.156.490.925.2568.2655.2884	42292	stx2c	PT 31	E&W	IIA	CLINICAL	SRR5006377
297	2.807.1156.2136.2453.2529.2732	42254	stx2c stx1a	PT 8	E&W	IIC	CLINICAL	SRR5006233
298	2.8.1191.2209.2555.2639.2866	42292	stx2c stx1a	PT 8	E&W	IIC	CLINICAL	SRR5006143
299	18.35.380.738.1009.1526.2820	42276	stx2a	PT 8	E&W	IIB	CLINICAL	SRR5006049
300	31.66.874.1604.2225.2278.2689	42242	stx2a stx2c	PT 8	E&W	IA	CLINICAL	SRR5005520
301	4.4.4.1362.2565.2652.2880	42290	stx2a stx2c	PT 21/28	E&W	IC	CLINICAL	SRR5005518
302	2.8.351.691.3365.3506.3947	42269	stx2c stx1a	PT 32	E&W	IIC	CLINICAL	SRR5005503
303	5.156.1168.2761.3373.3515.3956	42268	stx2c	PT 54	E&W	IIA	CLINICAL	SRR5005427
304	4.4.4.2241.2598.2687.2922	42313	stx2a	PT 21/28	E&W	IC	CLINICAL	SRR5005412
305	4.4.1165.2151.2474.2551.2759	42262	stx2a stx2c	PT 21/28	E&W	IC	CLINICAL	SRR5005354
306	4.4.4.2119.2435.2579.2789	42261	stx2a stx2c	PT 21/28	E&W	IC	CLINICAL	SRR5005345
307	42.96.1195.2215.2563.2650.2878	42290	stx2c	PT 32	E&W	IA	CLINICAL	SRR5005283
308	2.8.1118.2081.2384.2441.2628	42243	stx2c stx1a	RDNC	E&W	IIC	CLINICAL	SRR5005276
309	4.870.305.660.2408.2479.2676	42230	stx2a stx1a	PT 32	E&W	IC	CLINICAL	SRR4897806
310	2.154.492.927.2576.2663.2893	42298	stx2c stx1a	PT 8	E&W	IIC	CLINICAL	SRR4897769
311	18.35.380.738.1009.2504.2706	42234	stx2a	PT 8	E&W	IIB	CLINICAL	SRR4897659
312	18.35.380.738.1009.1526.2687	42230	stx2a	PT 8	E&W	IIB	CLINICAL	SRR4897600
313	5.156.490.925.2531.2614.2834	42279	stx2c	PT 2	E&W	IIA	CLINICAL	SRR4897597
314	55.225.1194.2213.2560.2646.2874	42290	stx2c stx1a	RDNC	E&W	IIA	CLINICAL	SRR4897553
315	4.4.4.1215.1459.2682.2917	42310	stx2a stx2c	PT 21/28	E&W	IC	CLINICAL	SRR4897340
316	59.418.638.1182.1426.1470.1626	41933	stx2c stx1a	RDNC	E&W	IIA	CLINICAL	SRR4897337
317	18.35.380.738.1009.1526.2622	42234	stx2a	PT 8	E&W	IIB	CLINICAL	SRR4897328
318	2.8.1108.2064.2403.2474.2667	42242	stx2c stx1a	PT 8	E&W	IIC	CLINICAL	SRR4897322
319	18.35.380.738.1009.1526.2622	42268	stx2a	PT 8	E&W	IIB	CLINICAL	SRR4897277
320	5.194.617.1141.2467.2544.2752	42292	stx2a stx2c	PT 74	E&W	IIA	CLINICAL	SRR4897222
321	18.35.380.738.1009.1526.2622	42223	stx2a	PT 8	E&W	IIB	CLINICAL	SRR4897216
322	9.146.295.2179.2514.2596.2812	42270	stx2a	PT 2	E&W	I/II	CLINICAL	SRR4897164
323	2.8.327.2227.2579.2667.2899	42300	stx2c stx1a	PT 8	E&W	IIC	CLINICAL	SRR4897101
324	2.154.306.629.2533.2616.2837	42283	stx2c stx1a	untypable	E&W	IIC	CLINICAL	SRR4897087
325	18.35.380.738.1009.1526.2622	42228	stx2a	PT 8	E&W	IIB	CLINICAL	SRR4788304
326	5.156.1136.2214.2561.2647.2875	42290	stx2c stx1a	PT 34	E&W	IIA	CLINICAL	SRR4788292
327	2.8.25.2051.2339.2399.2567	42284	stx2c stx1a	PT 8	E&W	IIC	CLINICAL	SRR4788285
328	18.35.972.1802.2559.2645.2873	42290	stx2c	PT 4	E&W	IIB	CLINICAL	SRR4788275
329	2.8.1112.2153.2478.2555.2763	42263	stx2a stx1a	PT 8	E&W	IIC	CLINICAL	SRR4788239
330	18.35.380.738.1009.1526.2882	42291	stx2a	PT 8	E&W	IIB	CLINICAL	SRR4788211
331	2.8.351.2758.3370.3512.3953	42265	stx1a	PT 14	E&W	IIC	CLINICAL	SRR4788103
332	31.66.874.1604.2225.2278.2689	42242	stx2a stx2c	PT 8	E&W	IA	CLINICAL	SRR4788086
333	9.815.1177.2180.2515.2597.2811	42272	stx2a	PT 2	E&W	I/II	CLINICAL	SRR4788077
334	18.35.380.738.1009.1526.2622	42229	stx2a	PT 8	E&W	IIB	CLINICAL	SRR4787920
335	2.8.351.2239.2594.2683.2918	42311	stx2c stx1a	PT 8	E&W	IIC	CLINICAL	SRR4787882
336	9.146.295.2179.2514.2596.2810	42271	stx2a	PT 2	E&W	I/II	CLINICAL	SRR4787805
337	4.4.4.1507.2410.2481.2679	42136	stx2a stx2c	PT 21/28	E&W	IC	CLINICAL	SRR4787793
338	2.8.351.2161.2487.2565.2774	42268	stx2c stx1a	PT 8	E&W	IIC	CLINICAL	SRR4787788
339	5.156.490.2138.2456.2532.2737	42254	stx2c	PT 54	E&W	IIA	CLINICAL	SRR4787762
340	2.154.306.2114.2428.2502.2704	42250	stx2c stx1a	PT 8	E&W	IIC	CLINICAL	SRR4787422
341	4.4.4.1362.2233.2609.2828	42279	stx2a stx2c	PT 21/28	E&W	IC	CLINICAL	SRR4787408
342	18.35.380.738.1009.1051.2894	42298	stx2a	PT 1	E&W	IIB	CLINICAL	SRR4787401
343	2.8.25.625.2501.2581.2792	42283	stx2c stx1a	PT 1	E&W	IIC	CLINICAL	SRR4787352
344	18.35.380.738.1009.1526.2630	42227	stx2a	PT 8	E&W	IIB	CLINICAL	SRR4787319
345	2.8.351.2137.2455.2531.2735	42255	stx2c stx1a	PT 8	E&W	IIC	CLINICAL	SRR4787290
346	9.148.298.1285.1795.2648.2876	42290	stx2a stx2c	PT 2	E&W	I/II	CLINICAL	SRR4787179
347	18.35.380.738.1009.2584.2795	42275	stx2a	PT 8	E&W	IIB	CLINICAL	SRR4786995
348	9.148.298.1285.2536.2619.2841	42283	stx2a stx2c	PT 2	E&W	I/II	CLINICAL	SRR4786890
349	4.4.4.590.930.972.2035	41946	stx2a	PT 21/28	E&W	IC	CLINICAL	SRR4786858
350	4.4.4.1507.2410.2481.2679	42130	stx2a stx2c	PT 21/28	E&W	IC	CLINICAL	SRR4786846
351	5.772.1130.2102.2415.2486.2684	42240	stx2a stx2c	PT 34	E&W	IIA	CLINICAL	SRR4786799
352	2.8.351.2161.2487.2565.2774	42270	stx2a	PT 8	E&W	IIC	CLINICAL	SRR4786560
353	35.833.1219.2259.2622.2712.2972	42335	stx2a stx2c	PT 2	E&W	IIA	CLINICAL	SRR4195765
354	11.147.304.2240.2597.2686.2921	42312	stx2a stx1a	PT 1	E&W	IA	CLINICAL	SRR4184855
355	2.8.1205.2233.2586.2674.2908	42304	stx2c stx1a	PT 8	E&W	IIC	CLINICAL	SRR4184835
356	18.35.380.738.2592.2680.2914	42317	stx2a	PT 8	E&W	IIB	CLINICAL	SRR4184825
357	18.35.380.738.2572.2659.2889	42311	stx2a	PT 33	E&W	IIB	CLINICAL	SRR4184814
358	2.8.327.2258.2620.2710.2949	42325	stx2c stx1a	PT 8	E&W	IIC	CLINICAL	SRR4184811
359	2.8.351.2244.2601.2690.2925	42313	stx2c stx1a	PT 8	E&W	IIC	CLINICAL	SRR4184801
360	2.8.25.2055.2624.2714.2953	42328	stx2c stx1a	PT 8	E&W	IIC	CLINICAL	SRR4184787
361	18.35.380.738.1009.1526.2622	42248	stx2a	PT 8	E&W	IIB	CLINICAL	SRR4181610
362	18.35.380.738.1009.1526.2622	42236	stx2a	PT 8	E&W	IIB	CLINICAL	SRR4181607
363	55.225.1161.2145.2466.2543.2751	42256	-	RDNC	E&W	IIA	CLINICAL	SRR4181606
364	4.4.4.1507.2410.2481.2679	42136	stx2a stx2c	PT 21/28	E&W	IC	CLINICAL	SRR4181598
365	5.189.444.2120.2436.2511.2714	42250	stx2c	PT 54	E&W	IIA	CLINICAL	SRR4181590
366	4.4.4.590.2458.2535.2740	41926	stx2a	PT 21/28	E&W	IC	CLINICAL	SRR4181582
367	4.4.4.2117.2433.2508.2710	42254	stx2a	PT 21/28	E&W	IC	CLINICAL	SRR4181577
368	4.4.4.2119.2435.2510.2713	42249	stx2a stx2c	PT 21/28	E&W	IC	CLINICAL	SRR4181573
369	1.1.422.2150.2473.2550.2758	42257	stx2c	PT 14	E&W	IB	CLINICAL	SRR4181571
370	4.870.974.1804.2358.2419.2733	42255	stx2a	PT 32	E&W	IC	CLINICAL	SRR4181569
371	18.35.380.738.1009.1526.2622	42237	stx2a	PT 8	E&W	IIB	CLINICAL	SRR4181567
372	18.35.380.738.1009.1526.2622	42230	stx2a	PT 8	E&W	IIB	CLINICAL	SRR4181566
373	18.35.380.738.1009.1526.2622	42243	stx2a	PT 8	E&W	IIB	CLINICAL	SRR4181561
374	9.146.295.587.2430.2505.2707	42250	stx2a	PT 2	E&W	I/II	CLINICAL	SRR4181549
375	9.146.295.646.890.2492.2693	42243	stx2a	PT 2	E&W	I/II	CLINICAL	SRR4181548
376	4.4.1165.2151.2474.2551.2759	42258	stx2a stx2c	PT 21/28	E&W	IC	CLINICAL	SRR4181544
377	56.475.1140.2118.2434.2509.2712	42250	-	PT 1	E&W	X	CLINICAL	SRR4181533
378	4.4.1165.2151.2474.2551.2759	42262	stx2a stx2c	PT 21/28	E&W	IC	CLINICAL	SRR4181530
379	2.8.25.2141.2462.2539.2746	42256	stx2c stx1a	PT 8	E&W	IIC	CLINICAL	SRR4181528
380	5.194.617.1141.2467.2544.2752	42257	stx2a stx2c	PT 74	E&W	IIA	CLINICAL	SRR4181525
381	18.35.380.738.1009.1526.2622	42254	stx2a	PT 8	E&W	IIB	CLINICAL	SRR4181516
382	18.35.380.738.1009.1526.2622	42236	stx2a	PT 8	E&W	IIB	CLINICAL	SRR4181513
383	4.4.4.590.930.972.1126	41927	stx2a	PT 21/28	E&W	IC	CLINICAL	SRR4181512
384	4.4.4.2147.2469.2546.2754	42257	stx2a	PT 21/28	E&W	IC	CLINICAL	SRR4181509
385	4.4.4.590.2459.2536.2742	41926	stx2a	PT 21/28	E&W	IC	CLINICAL	SRR4181504
386	2.154.306.2090.2395.2493.2694	42242	stx2c stx1a	PT 8	E&W	IIC	CLINICAL	SRR4181497
387	4.4.4.1507.2410.2481.2679	42136	stx2a stx2c	PT 21/28	E&W	IC	CLINICAL	SRR4181479
388	5.302.526.2154.2479.2556.2764	42263	-	PT 31	E&W	IIA	CLINICAL	SRR4181478
389	4.4.4.1507.2410.2481.2679	42130	stx2a stx2c	PT 21/28	E&W	IC	CLINICAL	SRR4181477
390	7.52.1138.2115.2429.2503.2705	42250	stx2a stx2c stx1a	PT 4	E&W	I/II	CLINICAL	SRR4181476
391	18.35.380.738.1009.1526.2622	42228	stx2a	PT 8	E&W	IIB	CLINICAL	SRR4181471
392	18.35.380.738.1009.1526.2622	42227	stx2a	PT 8	E&W	IIB	CLINICAL	SRR4181469
393	2.8.327.2077.2380.2434.2620	42222	stx2c stx1a	PT 8	E&W	IIC	CLINICAL	SRR4181461
394	5.772.1130.2148.2470.2547.2755	42257	stx2a stx2c	PT 34	E&W	IIA	CLINICAL	SRR4181443
395	18.35.380.738.1009.1526.2622	42233	stx2a	PT 8	E&W	IIB	CLINICAL	SRR4181432
396	4.4.4.2070.2365.2426.2605	42234	stx2a stx2c	PT 21/28	E&W	IC	CLINICAL	SRR4181343
397	18.35.380.738.1009.1526.2622	42223	stx2a	PT 8	E&W	IIB	CLINICAL	SRR4181328
398	4.4.4.2067.2360.2421.2666	42233	stx2a stx2c	PT 4	E&W	IC	CLINICAL	SRR4181327
399	2.154.306.2097.2407.2478.2675	42233	stx2c stx1a	PT 8	E&W	IIC	CLINICAL	SRR4181326
400	18.35.380.738.1009.1526.2622	42228	stx2a	PT 8	E&W	IIB	CLINICAL	SRR4181064
401	18.35.380.738.1009.1526.2622	42226	stx2a	PT 8	E&W	IIB	CLINICAL	SRR4180990
402	18.35.380.738.1009.1526.2622	42226	stx2a	PT 8	E&W	IIB	CLINICAL	SRR4180895
403	18.35.380.738.1009.1526.2659	42234	stx2a	PT 8	E&W	IIB	CLINICAL	SRR4180894
404	2.8.327.2096.2404.2475.2668	42229	stx2c stx1a	PT 8	E&W	IIC	CLINICAL	SRR4180893
405	18.35.380.738.1009.1526.2659	42229	stx2a	PT 8	E&W	IIB	CLINICAL	SRR4180843
406	18.35.380.738.1009.1526.2622	42227	stx2a	PT 8	E&W	IIB	CLINICAL	SRR4180837
407	2.8.1112.2068.2361.2422.2619	42222	stx2a stx1a	PT 8	E&W	IIC	CLINICAL	SRR4180836
408	2.8.1118.2081.2384.2441.2628	42234	stx2c stx1a	PT 54	E&W	IIC	CLINICAL	SRR4180831
409	82.794.1125.2093.2399.2469.2656	42228	stx2c	PT 8	E&W	IA	CLINICAL	SRR4180824
410	18.35.380.738.1009.1526.2622	42227	stx2a	PT 8	E&W	IIB	CLINICAL	SRR4180816
411	4.4.4.2079.2382.2437.2623	42234	stx2a stx2c	PT 21/28	E&W	IC	CLINICAL	SRR4180813
412	74.742.1123.2091.2396.2466.2653	42228	stx2c	PT 34	E&W	IIA	CLINICAL	SRR4180811
413	18.35.380.738.1009.1526.2622	42227	stx2a	PT 8	E&W	IIB	CLINICAL	SRR4180730
414	2.154.306.629.2378.2432.2617	42222	stx2c stx1a	PT 8	E&W	IIC	CLINICAL	SRR4180641
415	4.4.4.2079.2382.2437.2623	42227	stx2a stx2c	PT 21/28	E&W	IC	CLINICAL	SRR4180549
416	13.1025.1464.2756.3364.3505.3945	42234	stx2c	PT 14	E&W	IB	CLINICAL	SRR4180309
417	13.1025.1464.2756.3364.3505.3949	42234	stx2c	PT 14	E&W	IB	CLINICAL	SRR4180107
418	18.35.380.738.1009.1526.2622	42229	stx2a	PT 8	E&W	IIB	CLINICAL	SRR4179807
419	18.35.380.738.1009.1526.2622	42226	-	PT 8	E&W	IIB	CLINICAL	SRR4179733
420	4.4.4.2079.2382.2437.2624	42227	stx2a stx2c	PT 21/28	E&W	IC	CLINICAL	SRR4179335
421	2.154.306.999.2406.2477.2672	42234	stx2c stx1a	PT 8	E&W	IIC	CLINICAL	SRR4179297
422	4.4.4.2079.2382.2437.2623	42227	stx2a stx2c	PT 21/28	E&W	IC	CLINICAL	SRR4179266
423	2.8.1118.2081.2384.2441.2628	42227	stx2c stx1a	PT 54	E&W	IIC	CLINICAL	SRR4179250
424	31.66.874.1604.2225.2278.2664	42234	stx2a stx2c	PT 8	E&W	IA	CLINICAL	SRR4179124
425	18.35.380.738.1009.1526.2622	42234	stx2a	PT 8	E&W	IIB	CLINICAL	SRR4178851
426	4.4.4.2079.2382.2437.2623	42227	stx2a stx2c	PT 21/28	E&W	IC	CLINICAL	SRR4178797
427	4.4.1119.2083.2387.2445.2632	42227	stx2a stx2c	PT 32	E&W	IC	CLINICAL	SRR4178669
428	18.35.380.738.1009.1526.2622	42234	stx2a	PT 8	E&W	IIB	CLINICAL	SRR4178505
429	18.35.380.738.1009.1526.2622	42229	stx2a	PT 8	E&W	IIB	CLINICAL	SRR4178330
430	18.35.380.738.1009.1526.2622	42227	stx2a	PT 8	E&W	IIB	CLINICAL	SRR4178271
431	4.4.4.2067.2360.2421.2600	42219	stx2a stx2c	PT 4	E&W	IC	CLINICAL	SRR4177579
432	18.35.380.738.1009.1526.2636	42222	stx2a	PT 8	E&W	IIB	CLINICAL	SRR4177438
433	18.35.380.738.1009.1526.2622	42227	stx2a	PT 8	E&W	IIB	CLINICAL	SRR4177387
434	18.35.380.738.1009.1526.2622	42233	stx2a	PT 8	E&W	IIB	CLINICAL	SRR4177166
435	18.35.380.738.1009.1526.2622	42226	stx2a	PT 8	E&W	IIB	CLINICAL	SRR4177017
436	2.154.306.629.2378.2432.2665	42234	stx2c stx1a	PT 8	E&W	IIC	CLINICAL	SRR4177003
437	2.154.306.629.2378.2432.2626	42227	stx2c stx1a	PT 8	E&W	IIC	CLINICAL	SRR4177002
438	2.154.315.2085.2389.2448.2635	42226	stx2c stx1a	PT 8	E&W	IIC	CLINICAL	SRR4176996
439	18.35.380.738.1009.1526.2622	42229	stx2a	PT 8	E&W	IIB	CLINICAL	SRR4176993
440	2.154.306.2090.2395.2465.2652	42223	stx2c stx1a	PT 8	E&W	IIC	CLINICAL	SRR4176992
441	26.795.1126.2094.2401.2471.2658	42227	stx2c	PT 14	E&W	IA	CLINICAL	SRR4176979
442	18.35.380.738.1009.1526.2622	42226	stx2a	PT 8	E&W	IIB	CLINICAL	SRR4176973
443	18.35.380.738.1009.1526.2622	42234	stx2a	PT 8	E&W	IIB	CLINICAL	SRR4176972
444	5.156.490.925.2353.2413.2592	42223	stx2c	PT 54	E&W	IIA	CLINICAL	SRR4176951
445	4.4.4.718.962.2380.2548	42199	stx2a stx2c	PT 21/28	E&W	IC	CLINICAL	SRR3879441
446	4.4.4.718.962.2380.2548	42201	stx2a stx2c	PT 21/28	E&W	IC	CLINICAL	SRR3879439
447	4.4.4.718.962.2380.2548	42202	stx2a stx2c	PT 21/28	E&W	IC	CLINICAL	SRR3831909
448	4.4.4.718.962.2380.2548	42205	stx2a stx2c	PT 21/28	E&W	IC	CLINICAL	SRR3831884
449	4.4.4.718.962.2380.2548	42201	stx2a stx2c	PT 21/28	E&W	IC	CLINICAL	SRR3831863
450	4.4.4.718.962.2380.2548	42202	stx2a stx2c	PT 21/28	E&W	IC	CLINICAL	SRR3831842
451	4.4.4.718.962.2380.2609	42220	stx2a stx2c	PT 21/28	E&W	IC	CLINICAL	SRR3831841
452	4.4.4.718.962.2380.2584	42207	stx2a stx2c	PT 21/28	E&W	IC	CLINICAL	SRR3831840
453	4.4.4.718.962.2380.2548	42206	stx2a stx2c	PT 21/28	E&W	IC	CLINICAL	SRR3831839
454	4.4.4.718.962.2380.2548	42215	stx2a stx2c	PT 21/28	E&W	IC	CLINICAL	SRR3831837
455	4.4.4.718.962.2380.2584	42214	stx2a stx2c	PT 21/28	E&W	IC	CLINICAL	SRR3831836
456	4.4.4.718.962.2380.2608	42220	stx2a stx2c	PT 21/28	E&W	IC	CLINICAL	SRR3831249
457	4.4.4.718.962.2380.2548	42206	stx2a stx2c	PT 21/28	E&W	IC	CLINICAL	SRR3831248
458	4.4.4.590.3318.2472.2660	42233	stx2a	PT 21/28	E&W	IC	CLINICAL	SRR3773975
459	4.4.4.2616.2175.2262.2662	42230	stx2a stx2c	PT 21/28	E&W	IC	CLINICAL	SRR3773969
460	4.4.4.590.2558.2643.2870	42292	stx2a stx2c	PT 21/28	E&W	IC	CLINICAL	SRR3773951
461	4.4.4.590.2002.2048.2916	42305	stx2a stx2c	PT 21/28	E&W	IC	CLINICAL	SRR3773940
462	4.4.4.590.2476.2553.2761	42258	stx2a	PT 21/28	E&W	IC	CLINICAL	SRR3773897
463	4.4.4.590.2398.2468.2655	42228	stx2a	PT 21/28	E&W	IC	CLINICAL	SRR3773876
464	4.4.4.590.2393.2459.2646	42226	stx2a	PT 21/28	E&W	IC	CLINICAL	SRR3773805
465	4.4.4.590.2499.2578.2788	42262	stx2a	PT 21/28	E&W	IC	CLINICAL	SRR3773784
466	4.4.4.2616.2175.2262.2662	42230	stx2a stx2c	PT 21/28	E&W	IC	CLINICAL	SRR3773783
467	4.4.4.590.879.921.2565	42199	stx2a stx2c	PT 21/28	E&W	IC	CLINICAL	SRR3773779
468	4.4.4.590.2618.2708.2947	42326	stx2a stx2c	PT 21/28	E&W	IC	CLINICAL	SRR3773746
469	4.4.4.590.2357.2417.2596	42214	stx2a	PT 21/28	E&W	IC	CLINICAL	SRR3773736
470	4.4.4.590.2437.2512.2715	42249	stx2a	PT 21/28	E&W	IC	CLINICAL	SRR3773578
471	4.4.4.590.887.2442.2629	42227	stx2a	PT 21/28	E&W	IC	CLINICAL	SRR3773577
472	4.4.4.590.2635.2725.2970	42338	stx2a	PT 21/28	E&W	IC	CLINICAL	SRR3773576
473	4.4.4.2616.2175.2262.2662	42233	stx2a stx2c	PT 21/28	E&W	IC	CLINICAL	SRR3773575
474	4.4.4.590.2634.2724.2969	42338	stx2a	PT 21/28	E&W	IC	CLINICAL	SRR3773572
475	4.4.4.590.2357.2417.2967	42333	stx2a	PT 21/28	E&W	IC	CLINICAL	SRR3773333
476	4.4.4.590.2427.2501.2703	42249	stx2a	PT 21/28	E&W	IC	CLINICAL	SRR3773328
477	18.35.380.738.1009.1526.2815	42277	stx2a	PT 8	E&W	IIB	CLINICAL	SRR3531915
478	4.4.4.590.2519.2601.2817	42277	stx2a	PT 21/28	E&W	IC	CLINICAL	SRR3531889
479	2.8.351.2185.2524.2606.2825	42277	stx2c stx1a	PT 8	E&W	IIC	CLINICAL	SRR3531853
480	2.8.25.2187.2526.2608.2827	42276	stx2a stx2c stx1a	PT 8	E&W	IIC	CLINICAL	SRR3531744
481	4.4.4.590.2457.2533.2747	42255	stx2a	PT 21/28	E&W	IC	CLINICAL	SRR3530628
482	34.467.702.2760.3372.3514.3955	42277	-	PT 32	E&W	IA	CLINICAL	SRR3530589
483	9.146.295.752.996.1038.2819	42278	stx2a	PT 2	E&W	I/II	CLINICAL	SRR3530530
484	2.8.351.812.2496.2575.2822	42265	stx2c stx1a	PT 8	E&W	IIC	CLINICAL	SRR3530507
485	4.4.4.590.2676.2768.3022	41898	stx2a stx2c	PT 21/28	Scotland	IC	CLINICAL	SRR23021499
486	4.4.4.590.2676.2768.3022	41898	stx2a stx2c	PT 21/28	Scotland	IC	CLINICAL	SRR23021498
487	4.4.4.2289.2700.2792.3048	41906	stx2a stx2c	PT 32	Scotland	IC	CLINICAL	SRR23021497
488	4.4.4.2340.2732.2888.3158	42173	stx2a stx2c	PT 21/28	Scotland	IC	CLINICAL	SRR23021496
489	4.4.4.1362.2260.2315.2480	42177	stx2a stx2c	PT 21/28	Scotland	IC	CLINICAL	SRR23021495
490	9.148.298.681.2760.2855.3121	42178	stx2a	PT 2	Scotland	I/II	CLINICAL	SRR23021494
491	4.4.4.1362.2260.2315.2480	42178	stx2a stx2c	PT 21/28	Scotland	IC	CLINICAL	SRR23021493
492	2.8.25.2356.2756.2851.3117	42179	stx2c stx1a	PT 8	Scotland	IIC	CLINICAL	SRR23021492
493	4.4.4.2322.2709.2803.3173	42180	stx2a stx2c	PT 21/28	Scotland	IC	CLINICAL	SRR23021491
494	4.4.4.718.2366.2534.2739	42181	stx2a stx2c	PT 21/28	Scotland	IC	CLINICAL	SRR23021490
495	4.4.4.1362.2260.2315.2480	42184	stx2a stx2c	PT 21/28	Scotland	IC	CLINICAL	SRR23021489
496	1.1.1056.1968.2234.2287.2451	42184	stx2c	PT 61	Scotland	IB	CLINICAL	SRR23021488
497	2.8.960.2353.2750.2845.3110	42185	stx2c stx1a		Scotland	IIC	CLINICAL	SRR23021487
498	4.4.4.2334.2723.2817.3075	41906	stx2a stx2c	PT 21/28	Scotland	IC	CLINICAL	SRR23021486
499	4.4.4.2354.2751.2846.3169	42188	stx2a stx2c	PT 21/28	Scotland	IC	CLINICAL	SRR23021485
500	4.4.4.1362.2260.2315.2480	42192	stx2a stx2c	PT 21/28	Scotland	IC	CLINICAL	SRR23021484
501	2.8.1271.2357.2757.2852.3118	42192	stx2c stx1a	PT 8	Scotland	IIC	CLINICAL	SRR23021483
502	4.4.4.2354.2751.2846.3111	42193	stx2a stx2c	PT 21/28	Scotland	IC	CLINICAL	SRR23021482
503	12.767.1100.2045.2325.2384.2552	42193	stx2a stx2c	PT 14	Scotland	I/II	CLINICAL	SRR23021481
504	4.4.4.2023.2770.2866.3133	42199	stx2a stx2c	PT 32	Scotland	IC	CLINICAL	SRR23021480
505	4.4.1196.2216.2753.2848.3113	42200	stx2a	PT 32	Scotland	IC	CLINICAL	SRR23021479
506	4.4.4.590.2176.2225.3147	42200	stx2a	PT 21/28	Scotland	IC	CLINICAL	SRR23021478
507	4.4.4.590.2176.2225.3147	42202	stx2a	PT 21/28	Scotland	IC	CLINICAL	SRR23021477
508	1.852.1273.2362.2764.2859.3125	42205	stx2c	PT 32	Scotland	IB	CLINICAL	SRR23021476
509	4.4.4.2318.2704.2798.3055	41908	stx2a	PT 21/28	Scotland	IC	CLINICAL	SRR23021475
510	4.4.4.590.2772.2869.3138	42205	stx2a stx2c	PT 21/28	Scotland	IC	CLINICAL	SRR23021474
511	4.4.4.2350.2798.2901.3175	42205	stx2a stx2c	PT 21/28	Scotland	IC	CLINICAL	SRR23021473
512	2.8.327.824.2797.2900.3172	42206	stx2c stx1a	PT 8	Scotland	IIC	CLINICAL	SRR23021472
513	4.4.1196.2216.2753.2848.3162	42206	stx2a	PT 32	Scotland	IC	CLINICAL	SRR23021471
514	4.4.1196.2216.2753.2848.3113	42206	stx2a	PT 32	Scotland	IC	CLINICAL	SRR23021470
515	2.8.393.2363.2768.2864.3131	42207	stx1a		Scotland	IIC	CLINICAL	SRR23021469
516	4.4.4.1991.2414.2485.3160	42208	stx2a	PT 4	Scotland	IC	CLINICAL	SRR23021468
517	4.4.1196.2216.2753.2848.3140	42209	stx2a	PT 32	Scotland	IC	CLINICAL	SRR23021467
518	4.4.4.590.2621.2711.3115	42209	stx2a	PT 21/28	Scotland	IC	CLINICAL	SRR23021466
519	4.4.4.2377.2792.2895.3167	42212	stx2a stx2c	PT 21/28	Scotland	IC	CLINICAL	SRR23021465
520	4.4.4.590.2725.2819.3077	41911	stx2a	PT 21/28	Scotland	IC	CLINICAL	SRR23021464
521	4.4.4.2449.2890.3002.3301	42233	stx2a	PT 21/28	E&W	IC	CATTLE	SRR23021463
522	4.4.4.2335.2724.2818.3076	41927	stx2a stx2c	PT 21/28	Scotland	IC	CLINICAL	SRR23021462
523	5.6.376.2440.2878.2989.3286	42240	-	PT 34	Scotland	IIA	CATTLE	SRR23021461
524	5.302.526.2154.2876.2987.3284	42240	stx2c	PT 31	E&W	IIA	CATTLE	SRR23021460
525	2.8.327.2425.2857.2967.3261	42240	stx2c stx1a	PT 8	E&W	IIC	CATTLE	SRR23021459
526	2.8.327.2442.2880.2991.3289	42240	stx2c stx1a	PT 8	E&W	IIC	CATTLE	SRR23021458
527	4.4.4.1362.2233.2947.3239	42248	stx2a stx2c stx2d	PT 21/28	Scotland	IC	CATTLE	SRR23021457
528	4.4.4.2400.2825.2933.3225	42254	stx2a stx2c	PT 21/28	Scotland	IC	CATTLE	SRR23021456
529	4.4.4.590.2871.2982.3279	42254	stx2a	PT 21/28	E&W	IC	CATTLE	SRR23021455
530	2.8.25.2399.2824.2932.3243	42261	stx2c stx1a	PT 8	Scotland	IIC	CATTLE	SRR23021454
531	2.8.25.2419.2848.2958.3252	42275	stx2c stx1a	PT 8	E&W	IIC	CATTLE	SRR23021453
532	5.6.1292.2401.2826.2934.3226	42289	stx2c	PT 34	E&W	IIA	CATTLE	SRR23021452
533	5.156.490.925.2708.2802.3059	41898	stx2a stx2c	PT 54	Scotland	IIA	CLINICAL	SRR23021451
534	2.8.25.626.870.912.1066	41928	stx2c stx1a	PT 8	Scotland	IIC	CLINICAL	SRR23021450
535	5.6.1292.2401.2826.2934.3226	42289	stx2c	PT 34	E&W	IIA	CATTLE	SRR23021449
536	5.156.1245.2299.2680.2772.3026	41929	stx2c	PT 54	Scotland	IIA	CLINICAL	SRR23021448
537	2.8.25.626.870.912.1066	41932	stx2c stx1a	PT 8	Scotland	IIC	CLINICAL	SRR23021447
538	4.4.4.2298.2679.2771.3025	41933	stx2a	PT 21/28	Scotland	IC	CLINICAL	SRR23021446
539	2.8.25.625.869.911.1065	41934	stx2c stx1a	PT 8	Scotland	IIC	CLINICAL	SRR23021445
540	2.8.25.625.869.911.3027	41935	stx2c stx1a	PT 8	Scotland	IIC	CLINICAL	SRR23021444
541	2.8.351.812.2575.2662.3018	41935	stx2c stx1a		Scotland	IIC	CLINICAL	SRR23021443
542	4.4.4.2322.2709.2803.3060	41936	stx2a stx2c	PT 21/28	Scotland	IC	CLINICAL	SRR23021442
543	2.8.1251.2311.2696.2788.3044	41936	stx2c stx1a	PT 8	Scotland	IIC	CLINICAL	SRR23021441
544	2.8.1248.2306.2690.2782.3038	41939	stx2c stx1a	PT 8	Scotland	IIC	CLINICAL	SRR23021440
545	5.156.490.925.2708.2802.3083	41898	stx2a stx2c	PT 54	Scotland	IIA	CLINICAL	SRR23021439
546	2.8.25.625.869.911.1065	41939	stx2c stx1a	PT 8	Scotland	IIC	CLINICAL	SRR23021438
547	2.8.25.626.870.912.3037	41939	stx2c stx1a	PT 8	Scotland	IIC	CLINICAL	SRR23021437
548	4.4.4.2298.2679.2771.3025	41940	stx2a	PT 21/28	Scotland	IC	CLINICAL	SRR23021436
549	2.8.25.626.870.912.1066	41940	stx2c stx1a	PT 8	Scotland	IIC	CLINICAL	SRR23021435
550	2.8.25.625.869.911.1065	41940	stx2c stx1a	PT 8	Scotland	IIC	CLINICAL	SRR23021434
551	2.8.25.626.870.912.1066	41940	stx2c stx1a	PT 8	Scotland	IIC	CLINICAL	SRR23021433
552	2.8.25.625.869.911.3082	41940	stx2c stx1a	PT 8	Scotland	IIC	CLINICAL	SRR23021432
553	4.4.4.2313.2698.2790.3046	41985	stx2a	PT 21/28	Scotland	IC	CLINICAL	SRR23021431
554	101.846.1260.2336.2727.2821.3079	41989	stx2c	RDNC	Scotland	IIA	CLINICAL	SRR23021430
555	4.4.4.2289.2664.2756.3009	41992	stx2a stx2c	PT 32	Scotland	IC	CLINICAL	SRR23021429
556	2.8.1240.2290.2666.2758.3011	41997	stx2c stx1a	PT 8	Scotland	IIC	CLINICAL	SRR23021428
557	4.4.4.590.2691.2783.3039	41904	stx2a stx2c	PT 21/28	Scotland	IC	CLINICAL	SRR23021427
558	3.517.1242.2294.2673.2765.3019	42003	stx2c	PT 87	Scotland	IIA	CLINICAL	SRR23021426
559	4.4.4.718.2682.2774.3029	42009	stx2a stx2c	PT 21/28	Scotland	IC	CLINICAL	SRR23021425
560	2.8.25.2301.2684.2776.3031	42012	stx2c stx1a	PT 8	Scotland	IIC	CLINICAL	SRR23021424
561	4.4.4.2293.2670.2762.3015	42016	stx2a stx2c	PT 21/28	Scotland	IC	CLINICAL	SRR23021423
562	2.8.25.2301.2684.2776.3031	42017	stx2c stx1a	PT 8	Scotland	IIC	CLINICAL	SRR23021422
563	4.4.4.2293.2670.2762.3015	42018	stx2a stx2c	PT 21/28	Scotland	IC	CLINICAL	SRR23021421
564	2.8.25.2301.2684.2776.3031	42018	stx2c stx1a	PT 8	Scotland	IIC	CLINICAL	SRR23021420
565	104.355.1253.2317.2702.2796.3053	42020	stx2c	PT 8	Scotland	IIA	CLINICAL	SRR23021419
566	2.8.25.2301.2684.2776.3031	42020	stx2c stx1a	PT 8	Scotland	IIC	CLINICAL	SRR23021418
567	2.8.1250.2309.2694.2786.3042	42020	stx2c stx1a	PT 8	Scotland	IIC	CLINICAL	SRR23021417
568	4.4.4.590.2706.2800.3057	41906	stx2a stx2c	PT 21/28	Scotland	IC	CLINICAL	SRR23021416
569	4.4.4.955.2669.2761.3014	42052	stx2a stx2c	PT 21/28	Scotland	IC	CLINICAL	SRR23021415
570	2.8.25.2288.2663.2755.3008	42053	stx2c stx1a	PT 8	Scotland	IIC	CLINICAL	SRR23021414
571	11.155.1249.2307.2692.2784.3040	42055	stx2a stx1a	PT 14	Scotland	IA	CLINICAL	SRR23021413
572	2.8.413.2310.2695.2787.3043	42058	stx2c stx1a		Scotland	IIC	CLINICAL	SRR23021412
573	4.4.1244.2297.2678.2770.3024	42089	stx2a stx2c	PT 21/28	Scotland	IC	CLINICAL	SRR23021411
574	26.771.1252.2312.2697.2789.3045	42093	stx2a	PT 2	Scotland	IA	CLINICAL	SRR23021410
575	4.4.4.2304.2687.2779.3034	42102	stx2a stx2c	PT 21/28	Scotland	IC	CLINICAL	SRR23021409
576	4.4.4.2330.2719.2813.3071	42110	stx2a stx2c	PT 21/28	Scotland	IC	CLINICAL	SRR23021408
577	56.475.1243.2295.2674.2766.3020	42111	stx2c	PT 8	Scotland	X	CLINICAL	SRR23021407
578	4.4.4.2340.2732.2826.3086	42111	stx2a stx2c	PT 21/28	Scotland	IC	CLINICAL	SRR23021406
579	26.844.1247.2305.2689.2781.3036	41906	stx2c	PT 21/28	Scotland	IA	CLINICAL	SRR23021405
580	4.4.4.590.2243.2793.3049	42114	stx2a stx2c	PT 21/28	Scotland	IC	CLINICAL	SRR23021404
581	4.4.1255.2324.2711.2805.3063	42118	stx2a stx2c	PT 21/28	Scotland	IC	CLINICAL	SRR23021403
582	4.4.4.2350.2746.2841.3106	42118	stx2a stx2c	PT 21/28	Scotland	IC	CLINICAL	SRR23021402
583	4.4.4.2373.2786.2887.3157	42130	stx2a stx2c	PT 21/28	Scotland	IC	CLINICAL	SRR23021401
584	4.4.4.1991.2788.2890.3161	42130	stx2a	PT 21/28	Scotland	IC	CLINICAL	SRR23021400
585	2.8.393.2365.2775.2873.3142	42212	stx2c stx1a		Scotland	IIC	CLINICAL	SRR23021399
586	4.4.1277.2372.2785.2886.3156	42213	stx2a stx2c	PT 21/28	Scotland	IC	CLINICAL	SRR23021398
587	4.870.305.2359.2759.2854.3120	42216	stx2a	PT 32	Scotland	IC	CLINICAL	SRR23021397
588	2.8.327.2366.2776.2874.3143	42219	stx2c stx1a	PT 8	Scotland	IIC	CLINICAL	SRR23021396
589	4.870.305.605.2363.2424.3134	42220	stx2a	PT 32	Scotland	IC	CLINICAL	SRR23021395
590	4.4.4.590.2621.2711.3115	42220	stx2a	PT 21/28	Scotland	IC	CLINICAL	SRR23021394
591	4.870.305.2359.2759.2854.3120	42221	stx2a	PT 32	Scotland	IC	CLINICAL	SRR23021393
592	4.870.305.2359.2759.2854.3166	42221	stx2a	PT 32	Scotland	IC	CLINICAL	SRR23021392
593	5.185.1279.2375.2790.2892.3163	42227	stx2c	PT 34	Scotland	IIA	CLINICAL	SRR23021391
594	4.4.4.2079.2382.2437.3127	42227	stx2a stx2c	PT 21/28	Scotland	IC	CLINICAL	SRR23021390
595	4.4.4.2318.2704.2798.3055	41912	stx2a	PT 21/28	Scotland	IC	CLINICAL	SRR23021389
596	2.8.1272.2358.2758.2853.3119	42229	stx2c stx1a	PT 8	Scotland	IIC	CLINICAL	SRR23021388
597	4.4.4.2289.2796.2899.3171	42229	stx2a stx2c	PT 21/28	Scotland	IC	CLINICAL	SRR23021387
598	18.35.445.2361.2763.2858.3124	41905	stx2c	PT 4	E&W	IIB	CATTLE	SRR23021386
599	4.4.4.2160.2762.2857.3123	41925	stx2a stx2c	PT 21/28	Scotland	IC	CATTLE	SRR23021385
600	18.35.445.2370.2782.2883.3153	41925	stx2c	PT 4	E&W	IIB	CATTLE	SRR23021384
601	4.4.4.590.2752.2847.3112	41925	stx2a	PT 21/28	E&W	IC	CATTLE	SRR23021383
602	5.156.490.925.2793.2896.3168	41925	stx2c	PT 54	E&W	IIA	CATTLE	SRR23021382
603	5.156.490.2360.2761.2856.3122	41939	stx2a stx2c	PT 34	E&W	IIA	CATTLE	SRR23021381
604	4.4.4.590.2767.2862.3129	41946	stx2a stx2c	PT 21/28	Scotland	IC	CATTLE	SRR23021380
605	2.8.25.709.953.2837.3102	41960	stx2c stx1a	PT 8	Scotland	IIC	CATTLE	SRR23021379
606	4.4.4.1362.2260.2794.3050	41913	stx2a stx2c	PT 21/28	Scotland	IC	CLINICAL	SRR23021378
607	4.4.4.1408.2784.2885.3155	41961	stx2a stx2c	PT 21/28	Scotland	IC	CATTLE	SRR23021377
608	4.870.1268.2352.2749.2844.3109	41960	stx2c	PT 32	E&W	IC	CATTLE	SRR23021376
609	4.4.4.590.2206.2877.3146	41967	stx2a stx2c	PT 21/28	Scotland	IC	CATTLE	SRR23021375
610	18.35.380.2364.2774.2872.3141	41974	-	PT 1	E&W	IIB	CATTLE	SRR23021374
611	2.8.327.2379.2795.2898.3170	41975	stx2c stx1a	PT 8	E&W	IIC	CATTLE	SRR23021373
612	5.156.490.925.2708.2868.3137	41975	stx2c	PT 54	E&W	IIA	CATTLE	SRR23021372
613	5.6.1269.2355.2755.2850.3116	41975	stx2c	PT 34	E&W	IIA	CATTLE	SRR23021371
614	18.35.380.738.2744.2839.3151	41981	-	PT 1	E&W	IIB	CATTLE	SRR23021370
615	18.35.380.738.2744.2839.3104	41981	-	PT 1	E&W	IIB	CATTLE	SRR23021369
616	5.189.1275.2368.2778.2876.3145	41981	stx2c	PT 54	E&W	IIA	CATTLE	SRR23021368
617	4.4.4.590.2728.2822.3080	41919	stx2a stx2c	PT 21/28	Scotland	IC	CLINICAL	SRR23021367
618	2.8.25.2301.2769.2865.3132	41919	stx2c stx1a	PT 8	Scotland	IIC	CATTLE	SRR23021366
619	4.4.4.1991.2713.2807.3302	41932	stx2a	PT 21/28	Scotland	IC	CATTLE	SRR23021365
620	18.35.275.2162.2887.2999.3298	41981	stx2c	PT 4	Scotland	IIB	CATTLE	SRR23021364
621	5.768.1300.2443.2881.2992.3290	41982	-	PT 34	E&W	IIA	CATTLE	SRR23021363
622	2.8.351.2428.2860.2970.3264	42017	stx2c stx1a		E&W	IIC	CATTLE	SRR23021362
623	4.4.4.1408.2784.2885.3245	42024	stx2a stx2c	PT 21/28	Scotland	IC	CATTLE	SRR23021361
624	2.8.1291.2398.2821.2929.3221	42030	stx2c stx1a	PT 8	Scotland	IIC	CATTLE	SRR23021360
625	18.35.445.1235.2822.2930.3222	42037	stx2c	PT 4	E&W	IIB	CATTLE	SRR23021359
626	4.870.317.2404.2829.2937.3231	42051	stx2c		Scotland	IC	CATTLE	SRR23021358
627	4.4.4.955.2847.2957.3250	42058	stx2a stx2c	PT 21/28	Scotland	IC	CATTLE	SRR23021357
628	9.148.298.681.2672.2764.3017	41919	stx2a	PT 2	Scotland	I/II	CLINICAL	SRR23021356
629	107.859.1297.2424.2855.2965.3259	42079	stx2c stx1a	PT 8	E&W	IC	CATTLE	SRR23021355
630	9.148.298.1994.2865.2975.3271	42086	stx2a stx2c	PT 2	E&W	I/II	CATTLE	SRR23021354
631	5.156.490.925.2854.2964.3258	42101	stx2c	PT 54	E&W	IIA	CATTLE	SRR23021353
632	4.4.4.590.2833.2946.3238	42107	stx2a stx2c stx1a	PT 21/28	Scotland	IC	CATTLE	SRR23021352
633	18.35.275.2162.2489.2940.3232	42129	stx2c	PT 4	Scotland	IIB	CATTLE	SRR23021351
634	2.8.25.2421.2851.2961.3255	42129	stx2c stx1a	PT 8	Scotland	IIC	CATTLE	SRR23021350
635	2.8.25.2446.2886.2998.3296	42129	stx1a	PT 8	E&W	IIC	CATTLE	SRR23021349
636	5.156.490.925.2874.2985.3282	42142	stx2c	PT 54	E&W	IIA	CATTLE	SRR23021348
637	5.156.490.925.2856.2966.3260	42156	stx2c	PT 54	E&W	IIA	CATTLE	SRR23021347
638	4.4.4.590.2243.2793.3266	42157	stx2a stx2c	PT 21/28	Scotland	IC	CATTLE	SRR23021346
639	5.189.444.841.1085.1128.3061	41922	-	PT 54	Scotland	IIA	CLINICAL	SRR23021345
640	5.6.376.2416.2843.2953.3246	42163	stx2c	PT 34	Scotland	IIA	CATTLE	SRR23021344
641	35.818.1293.2409.2835.2944.3236	42171	stx2c		Scotland	IIA	CATTLE	SRR23021343
642	4.4.4.955.1366.2981.3278	42177	stx2a stx2c	PT 21/28	Scotland	IC	CATTLE	SRR23021342
643	4.4.4.955.2882.2993.3291	42177	stx2a stx2c	PT 21/28	Scotland	IC	CATTLE	SRR23021341
644	5.156.490.2417.2845.2955.3248	42177	stx2c	PT 54	E&W	IIA	CATTLE	SRR23021340
645	5.156.490.2405.2830.2938.3230	42177	stx2c	PT 54	E&W	IIA	CATTLE	SRR23021339
646	9.146.295.2179.2844.2954.3247	42185	stx2a	PT 2	E&W	I/II	CATTLE	SRR23021338
647	4.870.1295.2422.2852.2962.3256	42185	-	PT 32	E&W	IC	CATTLE	SRR23021337
648	4.4.4.2415.2842.2952.3244	42233	stx2a stx2c	PT 21/28	Scotland	IC	CATTLE	SRR23021336
649	2.8.25.626.870.912.3051	41942	stx2c stx1a	PT 8	Scotland	IIC	CLINICAL	SRR23021335
650	2.8.25.626.870.912.1066	41943	stx2c stx1a	PT 8	Scotland	IIC	CLINICAL	SRR23021334
651	2.8.25.626.870.912.1066	41943	stx2c stx1a	PT 8	Scotland	IIC	CLINICAL	SRR23021333
652	4.4.4.590.2176.2225.3085	41898	stx2a	PT 21/28	Scotland	IC	CLINICAL	SRR23021332
653	2.8.1258.2331.2720.2814.3072	41943	stx2c stx1a	PT 8	Scotland	IIC	CLINICAL	SRR23021331
654	4.4.4.2292.2668.2785.3056	41946	stx2a stx2c	PT 21/28	Scotland	IC	CLINICAL	SRR23021330
655	4.4.1246.2300.2683.2775.3030	41947	stx2a stx2c	PT 32	Scotland	IC	CLINICAL	SRR23021329
656	2.8.960.1785.2681.2773.3028	41947	stx2c stx1a		Scotland	IIC	CLINICAL	SRR23021328
657	4.4.4.2292.2668.2760.3013	41948	stx2a stx2c	PT 21/28	Scotland	IC	CLINICAL	SRR23021327
658	4.4.4.2292.2668.2785.3041	41950	stx2a stx2c	PT 21/28	Scotland	IC	CLINICAL	SRR23021326
659	2.8.1257.2326.2715.2809.3067	41950	stx2c stx1a	PT 8	Scotland	IIC	CLINICAL	SRR23021325
660	2.8.25.626.870.912.1066	41950	stx2c stx1a	PT 8	Scotland	IIC	CLINICAL	SRR23021324
661	2.8.25.625.869.911.1065	41950	stx2c stx1a	PT 8	Scotland	IIC	CLINICAL	SRR23021323
662	2.8.25.626.870.912.1066	41953	stx2c stx1a	PT 8	Scotland	IIC	CLINICAL	SRR23021322
663	4.4.4.622.866.908.1062	41899	stx2a stx2c	PT 1	Scotland	IC	CLINICAL	SRR23021321
664	1.269.1261.2339.2731.2825.3084	41954	stx2a stx2c	PT 8	Scotland	IB	CLINICAL	SRR23021320
665	5.6.301.595.2671.2763.3016	41955	stx2c	PT 34	Scotland	IIA	CLINICAL	SRR23021319
666	9.165.1256.2325.2712.2806.3064	41955	stx2a	RDNC	Scotland	I/II	CLINICAL	SRR23021318
667	4.4.4.1722.2665.2757.3010	41955	stx2a stx2c	PT 21/28	Scotland	IC	CLINICAL	SRR23021317
668	31.66.125.2314.2699.2791.3047	41957	stx2a stx2c	PT 32	Scotland	IA	CLINICAL	SRR23021316
669	4.4.4.769.2688.2780.3035	41961	stx2a stx2c	PT 32	Scotland	IC	CLINICAL	SRR23021315
670	9.148.298.2296.2677.2769.3023	41961	stx2a stx2c	PT 2	Scotland	I/II	CLINICAL	SRR23021314
671	4.4.4.1991.2713.2807.3065	41964	stx2a	PT 21/28	Scotland	IC	CLINICAL	SRR23021313
672	4.4.4.2292.2668.2785.3070	41964	stx2a stx2c	PT 21/28	Scotland	IC	CLINICAL	SRR23021312
673	4.4.4.769.2688.2780.3054	41964	stx2a stx2c	PT 32	Scotland	IC	CLINICAL	SRR23021311
674	9.148.298.681.2675.2767.3021	41901	stx2a	PT 2	Scotland	I/II	CLINICAL	SRR23021310
675	2.8.1254.2320.2707.2801.3058	41967	stx2c stx1a	PT 8	Scotland	IIC	CLINICAL	SRR23021309
676	2.8.25.2291.2667.2759.3012	41969	stx2c stx1a	PT 8	Scotland	IIC	CLINICAL	SRR23021308
677	5.189.1259.2332.2721.2815.3073	41971	stx2c	PT 54	Scotland	IIA	CLINICAL	SRR23021307
678	2.8.25.709.2714.2808.3066	41975	stx2c stx1a	PT 8	Scotland	IIC	CLINICAL	SRR23021306
679	2.8.25.2287.2662.2754.3068	41981	stx2a stx2c stx1a	PT 8	Scotland	IIC	CLINICAL	SRR23021305
680	2.8.25.2287.2662.2754.3007	41982	stx2a stx2c stx1a	PT 8	Scotland	IIC	CLINICAL	SRR23021304
681	4.4.4.1362.2743.2838.3103	42135	stx2a stx2c	PT 21/28	Scotland	IC	CLINICAL	SRR23021303
682	2.8.442.2349.2742.2836.3101	42137	stx2c stx1a		Scotland	IIC	CLINICAL	SRR23021302
683	4.4.4.1362.2347.2407.2581	42138	stx2a stx2c	PT 21/28	Scotland	IC	CLINICAL	SRR23021301
684	2.8.413.2272.2640.2730.3130	42171	stx2c stx1a		Scotland	IIC	CLINICAL	SRR23021300
685	4.4.1276.2371.2783.2884.3154	42171	stx2a stx2c	PT 21/28	Scotland	IC	CLINICAL	SRR23021299
686	9.165.320.1055.1299.1342.2586	42188	stx2a	PT 70	E&W	I/II	CLINICAL	SRR20828465
687	4.4.4.1362.2260.2315.2480	42188	stx2a stx2c	PT 21/28	E&W	IC	CLINICAL	SRR20828464
688	5.194.617.1141.2467.2544.2752	42264	stx2c	PT 70	E&W	IIA	CLINICAL	SRR20828463
689	5.156.490.925.2482.2560.2769	42265	stx2c	PT 54	E&W	IIA	CLINICAL	SRR20828462
690	2.8.351.812.2488.2566.2775	42265	stx2c stx1a	PT 8	E&W	IIC	CLINICAL	SRR20828461
691	56.736.1052.1960.2223.2276.2440	42188	stx2c	PT 14	E&W	X	CLINICAL	SRR20828460
692	2.154.306.1963.2229.2282.2446	42192	stx2c stx1a	PT 8	E&W	IIC	CLINICAL	SRR20828459
693	47.738.1054.1964.2230.2283.2447	42191	stx2c	PT 34	E&W	IIA	CLINICAL	SRR20828458
694	4.4.4.590.2243.2296.2461	42193	stx2a stx2c	PT 21/28	E&W	IC	CLINICAL	SRR20828457
695	4.4.4.2006.2280.2337.2504	42193	stx2a stx2c	PT 21/28	E&W	IC	CLINICAL	SRR20828456
696	2.8.351.812.2326.2385.2553	42199	stx2c stx1a	PT 8	E&W	IIC	CLINICAL	SRR20828455
697	5.156.490.925.2346.2406.2580	42206	stx2c	PT 54	E&W	IIA	CLINICAL	SRR20828454
698	5.772.1106.2058.2349.2409.2587	42206	stx2a stx2c	PT 2	E&W	IIA	CLINICAL	SRR20828453
699	4.4.4.2616.2175.2224.2383	42158	stx2a stx2c	PT 21/28	E&W	IC	CLINICAL	SRR20825079
700	14.20.1043.1943.2199.2248.2409	42158	stx2c	PT 8	E&W	X	CLINICAL	SRR20825078
701	2.8.1044.1944.2200.2249.2410	42171	stx2c stx1a	PT 8	E&W	IIC	CLINICAL	SRR20825077
702	4.4.4.590.2206.2255.2418	42178	stx2a stx2c	PT 21/28	E&W	IC	CLINICAL	SRR20825076
703	2.154.306.1426.2210.2259.2422	42178	stx2c stx1a	PT 8	E&W	IIC	CLINICAL	SRR20825075
704	2.8.25.626.870.912.1066	41926	stx2c stx1a	PT 8	E&W	IIC	CLINICAL	SRR20825074
705	2.8.25.626.870.912.1066	41933	stx2c stx1a	PT 8	E&W	IIC	CLINICAL	SRR20825073
706	2.8.25.625.869.911.1605	41933	stx2c stx1a	PT 8	E&W	IIC	CLINICAL	SRR20825072
707	2.8.25.625.869.911.1065	41927	stx2c stx1a	PT 8	E&W	IIC	CLINICAL	SRR20825071
708	2.8.25.626.870.912.1066	41929	stx2c stx1a	PT 8	E&W	IIC	CLINICAL	SRR20825070
709	2.8.25.626.870.912.1066	41928	stx2c stx1a	PT 8	E&W	IIC	CLINICAL	SRR20825069
710	2.8.25.626.870.912.1066	41927	stx2c stx1a	PT 8	E&W	IIC	CLINICAL	SRR20825068
711	4.4.4.590.2177.2226.2385	42163	stx2a stx2c	PT 21/28	E&W	IC	CLINICAL	SRR20825067
712	2.8.25.626.870.912.1066	41928	stx2c stx1a	PT 8	E&W	IIC	CLINICAL	SRR20825066
713	2.8.25.626.870.912.1066	41933	stx2c stx1a	PT 8	E&W	IIC	CLINICAL	SRR20825065
714	2.8.25.626.870.912.1066	41929	stx2c stx1a	PT 8	E&W	IIC	CLINICAL	SRR20825064
715	2.8.25.626.870.912.1066	41933	stx2c stx1a	PT 8	E&W	IIC	CLINICAL	SRR20825063
716	2.8.25.626.870.912.1066	41929	stx2c stx1a	PT 8	E&W	IIC	CLINICAL	SRR20825062
717	2.8.25.626.870.912.1066	41927	stx2c stx1a	PT 8	E&W	IIC	CLINICAL	SRR20825061
718	2.8.25.625.869.911.1604	41933	stx2c stx1a	PT 8	E&W	IIC	CLINICAL	SRR20825060
719	2.8.25.626.870.912.1066	41932	stx2c stx1a	PT 8	E&W	IIC	CLINICAL	SRR20825059
720	2.8.25.626.870.912.1066	41933	stx2c stx1a	PT 8	E&W	IIC	CLINICAL	SRR20825058
721	2.8.25.626.870.912.1066	41928	stx2c stx1a	PT 8	E&W	IIC	CLINICAL	SRR20825057
722	5.189.1032.1929.2182.2231.2392	42163	stx2c	PT 34	E&W	IIA	CLINICAL	SRR20825056
723	2.8.25.626.870.912.1066	41933	stx2c stx1a	PT 8	E&W	IIC	CLINICAL	SRR20825055
724	2.8.25.626.870.912.1066	41933	stx2c stx1a	PT 8	E&W	IIC	CLINICAL	SRR20825054
725	2.8.25.626.870.912.1066	41932	stx2c stx1a	PT 8	E&W	IIC	CLINICAL	SRR20825053
726	2.8.25.625.869.911.1065	41927	stx2c stx1a	PT 8	E&W	IIC	CLINICAL	SRR20825052
727	2.8.25.625.869.911.1481	41933	stx2c stx1a	PT 8	E&W	IIC	CLINICAL	SRR20825051
728	2.8.25.625.869.911.1065	41929	stx2c stx1a	PT 8	E&W	IIC	CLINICAL	SRR20825050
729	2.8.25.626.870.912.1606	41933	stx2c stx1a	PT 8	E&W	IIC	CLINICAL	SRR20825049
730	2.8.327.944.1188.1231.1386	41947	stx2c stx1a	PT 8	E&W	IIC	CLINICAL	SRR20825048
731	2.8.327.944.1188.1231.1386	41940	stx2c stx1a	PT 8	E&W	IIC	CLINICAL	SRR20825047
732	2.8.327.944.1188.1231.1386	41946	stx2c stx1a	PT 8	E&W	IIC	CLINICAL	SRR20825046
733	2.8.343.1732.2180.2229.2388	42163	stx2c stx1a	PT 54	E&W	IIC	CLINICAL	SRR20825045
734	2.8.25.626.870.912.1066	41947	stx2c stx1a	PT 1	E&W	IIC	CLINICAL	SRR20825044
735	2.8.25.625.869.911.1065	41905	stx2c stx1a	PT 8	E&W	IIC	CLINICAL	SRR20825043
736	2.8.327.944.1188.1231.1386	41941	stx2c stx1a	PT 8	E&W	IIC	CLINICAL	SRR20825042
737	2.8.327.824.1068.1111.1265	41946	stx2c stx1a	PT 8	E&W	IIC	CLINICAL	SRR20825041
738	2.8.25.625.869.911.1065	41922	stx2c stx1a	PT 8	E&W	IIC	CLINICAL	SRR20825040
739	1.727.1041.1940.2196.2245.2406	42163	stx2c	PT 34	E&W	IB	CLINICAL	SRR20825039
740	2.8.343.1732.2180.2229.2388	42165	stx2c stx1a	PT 54	E&W	IIC	CLINICAL	SRR20825038
741	18.35.380.738.2192.2241.2402	42165	-	PT 1	E&W	IIB	CLINICAL	SRR20825037
742	2.8.343.1732.2180.2229.2394	42167	stx2c stx1a	PT 54	E&W	IIC	CLINICAL	SRR20825036
743	24.388.1036.1935.2188.2237.2398	42167	stx2c stx1a	PT 14	E&W	IIB	CLINICAL	SRR20825035
744	4.4.4.590.879.921.2102	41936	stx2a stx2c	PT 21/28	E&W	IC	CLINICAL	SRR12062825
745	4.4.4.590.3318.3473.1083	41915	stx2a	PT 21/28	E&W	IC	CLINICAL	SRR12062821
746	4.4.4.590.3318.3473.1221	41933	stx2a	PT 21/28	E&W	IC	CLINICAL	SRR12062818
747	4.4.4.590.879.921.1644	41936	stx2a stx2c	PT 21/28	E&W	IC	CLINICAL	SRR12062813
